# Supplementary material for: Testing the applicability of tagging the Great crested newt (Triturus cristatus) using passive integrated transponders
Source: PLoS One. 2019 Jul 8;14(7):e0219069. doi: 10.1371/journal.pone.0219069 (PMC6613694; doi:10.1371/journal.pone.0219069)
Supplement: S1 Table — Field survey data. (XLS) [file pone.0219069.s001.xls]

## Sheet: mod_table
Tag	CIC	date of release	locality of release	sex	SVL [mm]	tag	notes
900_226000133683	T-22-05-18-Tcri-f-59--133683	2018-05-27	PS	f	59	1
900_226000133690	T-22-05-18-Tcri-f-59--133690	2018-05-27	PS	f	59	1
900_226000133699	T-22-05-18-Tcri-m-58--133699	2018-05-27	PS	m	58	1
900_226000133700	T-22-05-18-Tcri-f-52--133700	2018-05-27	LS	f	52	1
900_226000133703	T-22-05-18-Tcri-f-58--133703	2018-05-27	LS	f	58	1
900_226000133705	T-22-05-18-Tcri-m-58--133705	2018-05-27	PS	m	58	1
900_226000133710	T-22-05-18-Tcri-m-62--133710	2018-05-27	PS	m	62	1
900_226000133715	T-22-05-18-Tcri-m-51--133715	2018-05-27	PS	m	51	1
900_226000133723	T-22-05-18-Tcri-m-53--133723	2018-05-27	PS	m	53	1
900_226000133724	T-22-05-18-Tcri-m-53--133724	2018-05-27	PS	m	53	1
900_226000133725	T-22-05-18-Tcri-f-62--133725	2018-05-27	LS	f	62	1
900_226000133727	T-22-05-18-Tcri-f-54--133727	2018-05-27	LS	f	54	1
900_226000133729	T-22-05-18-Tcri-m-54--133729	2018-05-27	LS	m	54	1
900_226000133734	T-22-05-18-Tcri-m-54--133734	2018-05-27	PS	m	54	1
900_226000133744	T-22-05-18-Tcri-f-54--133744	2018-05-27	LS	f	54	1
900_226000133754	T-22-05-18-Tcri-f-63--133754	2018-05-27	LS	f	63	1
900_226000133765	T-22-05-18-Tcri-f-54--133765	2018-05-27	PS	f	54	1
900_226000133768	T-22-05-18-Tcri-f-54--133768	2018-05-27	LS	f	54	1
900_226000133770	T-22-05-18-Tcri-f-59--133770	2018-05-27	LS	f	59	1
900_226000133775	T-22-05-18-Tcri-m-47--133775	2018-05-27	LS	m	47	1
900_226000133776	T-22-05-18-Tcri-m-54--133776	2018-05-27	LS	m	54	1
900_226000133777	T-22-05-18-Tcri-f-57--133777	2018-05-27	LS	f	57	1
900_226000133778	T-22-05-18-Tcri-m-56--133778	2018-05-27	PS	m	56	1
900_226000141901	T-22-05-18-Tcri-m-55--141901	2018-05-27	PS	m	55	1
900_226000141903	T-22-05-18-Tcri-f-51--141903	2018-05-27	PS	f	51	1
900_226000141904	T-22-05-18-Tcri-f-59--141904	2018-05-27	PS	f	59	1
900_226000141905	T-22-05-18-Tcri-f-59--141905	2018-05-27	LS	f	59	1
900_226000141906	T-22-05-18-Tcri-f-59--141906	2018-05-27	PS	f	59	1
900_226000141907	T-22-05-18-Tcri-m-55--141907	2018-05-27	LS	m	55	1
900_226000141909	T-22-05-18-Tcri-f-56--141908	2018-05-27	LS	f	56	1
900_226000141909	T-22-05-18-Tcri-m-58--141909	2018-05-27	LS	m	58	1
900_226000141910	T-22-05-18-Tcri-f-62--141910	2018-05-27	LS	f	62	1
900_226000141911	T-22-05-18-Tcri-m-64--141911	2018-05-27	LS	m	64	1
900_226000141913	T-22-05-18-Tcri-m-50--141913	2018-05-27	PS	m	50	1
900_226000141915	T-23-05-18-Tcri-m-57--141915	2018-05-27	PS	m	57	1
900_226000141916	T-22-05-18-Tcri-f-68--141916	2018-05-27	PS	f	68	1
900_226000141917	T-22-05-18-Tcri-f-57--141917	2018-05-27	PS	f	57	1
900_226000141919	T-22-05-18-Tcri-f-59--141919	2018-05-27	PS	f	59	1
900_226000141920	T-22-05-18-Tcri-f-59--141920	2018-05-27	PS	f	59	1
900_226000141922	T-22-05-18-Tcri-m-67--141922	2018-05-27	PS	m	67	1
900_226000141923	T-22-05-18-Tcri-f-55--141923	2018-05-27	LS	f	55	1
900_226000141924	T-22-05-18-Tcri-f-62--141924	2018-05-27	LS	f	62	1
900_226000141925	T-22-05-18-Tcri-m-55--141925	2018-05-27	LS	m	55	1
900_226000141926	T-22-05-18-Tcri-f-54--141926	2018-05-27	PS	f	54	1
900_226000141927	T-22-05-18-Tcri-m-65--141927	2018-05-27	LS	m	65	1
900_226000141928	T-22-05-18-Tcri-m-64--141928	2018-05-27	PS	m	64	1
900_226000141929	T-22-05-18-Tcri-m-64--141929	2018-05-27	LS	m	64	1
900_226000141930	T-22-05-18-Tcri-f-61--141930	2018-05-27	PS	f	61	1
900_226000141931	T-22-05-18-Tcri-f-65--141931	2018-05-27	LS	f	65	1
900_226000141934	T-22-05-18-Tcri-m-55--141934	2018-05-27	PS	m	55	1
900_226000141935	T-22-05-18-Tcri-m-57--141935	2018-05-27	LS	m	57	1
900_226000141936	T-22-05-18-Tcri-f-55--141936	2018-05-27	PS	f	55	1
900_226000141937	T-22-05-18-Tcri-f-66--141937	2018-05-27	LS	f	66	1
900_226000141938	T-22-05-18-Tcri-m-53--141938	2018-05-27	LS	m	53	1
900_226000141939	T-22-05-18-Tcri-f-68--141939	2018-05-27	LS	f	68	1
900_226000141940	T-22-05-18-Tcri-f-63--141940	2018-05-27	PS	f	63	1
900_226000141941	T-22-05-18-Tcri-f-49--141941	2018-05-27	PS	f	49	1
900_226000141942	T-22-05-18-Tcri-m-58--141942	2018-05-27	LS	m	58	1
900_226000141943	T-22-05-18-Tcri-m-58--141943	2018-05-27	PS	m	58	1
900_226000141946	T-22-05-18-Tcri-m-59--141946	2018-05-27	LS	m	59	1
900_226000141947	T-22-05-18-Tcri-m-52--141947	2018-05-27	LS	m	52	1
900_226000141950	T-22-05-18-Tcri-m-53--141950	2018-05-27	PS	m	53	1
900_226000141951	T-22-05-18-Tcri-m-55--141951	2018-05-27	PS	m	55	1
900_226000141952	T-23-05-18-Tcri-f-57--141952	2018-05-27	LS	f	57	1
900_226000141953	T-22-05-18-Tcri-m-60--141953	2018-05-27	LS	m	60	1
900_226000141954	T-22-05-18-Tcri-m-59--141954	2018-05-27	LS	m	59	1
900_226000141955	T-22-05-18-Tcri-m-55--141955	2018-05-27	PS	m	55	1
900_226000141956	T-22-05-18-Tcri-f-60--141956	2018-05-27	PS	f	60	1
900_226000141958	T-22-05-18-Tcri-m-55--141958	2018-05-27	PS	m	55	1
900_226000141959	T-22-05-18-Tcri-f-58--141959	2018-05-27	PS	f	58	1
900_226000141960	T-22-05-18-Tcri-f-60--141960	2018-05-27	LS	f	60	1
900_226000141961	T-22-05-18-Tcri-f-61--141961	2018-05-27	LS	f	61	1
900_226000141963	T-22-05-18-Tcri-m-69--141963	2018-05-27	PS	m	69	1
900_226000141964	T-22-05-18-Tcri-m-58--141964	2018-05-27	PS	m	58	1
900_226000141966	T-22-05-18-Tcri-m-50--141966	2018-05-27	LS	m	50	1
900_226000141967	T-22-05-18-Tcri-m-69--141967	2018-05-27	PS	m	69	1
900_226000141969	T-22-05-18-Tcri-f-62--141969	2018-05-27	LS	f	62	1
900_226000141971	T-22-05-18-Tcri-m-54--141971	2018-05-27	PS	m	54	1
900_226000141972	T-22-05-18-Tcri-f-73--141972	2018-05-27	PS	f	73	1
900_226000141973	T-22-05-18-Tcri-f-59--141973	2018-05-27	LS	f	59	1
900_226000141976	T-22-05-18-Tcri-f-64--141976	2018-05-27	LS	f	64	1
900_226000141977	T-22-05-18-Tcri-f-70--141977	2018-05-27	PS	f	70	1
900_226000141979	T-22-05-18-Tcri-f-56--141979	2018-05-27	PS	f	56	1
900_226000141880	T-22-05-18-Tcri-m-62--141980	2018-05-27	LS	m	62	1
900_226000141881	T-23-05-18-Tcri-f-55--141881	2018-05-27	LS	f	55	1
900_226000141882	T-23-05-18-Tcri-f-64--141882	2018-05-27	LS	f	64	1
900_226000141883	T-23-05-18-Tcri-f-54--141883	2018-05-27	LS	f	54	1
900_226000141884	T-23-05-18-Tcri-m-53--141884	2018-05-27	PS	m	53	1
900_226000141885	T-22-05-18-Tcri-m-58--141885	2018-05-27	LS	m	58	1
900_226000141886	T-22-05-18-Tcri-f-56--141886	2018-05-27	LS	f	56	1
900_226000141888	T-22-05-18-Tcri-m-53--141888	2018-05-27	PS	m	53	1
900_226000141890	T-22-05-18-Tcri-m-59--141890	2018-05-27	LS	m	59	1
900_226000141892	T-22-05-18-Tcri-m-52--141892	2018-05-27	PS	m	52	1
900_226000141893	T-22-05-18-Tcri-f-65--141893	2018-05-27	PS	f	65	1
900_226000141894	T-22-05-18-Tcri-f-57--141894	2018-05-27	LS	f	57	1
900_226000141895	T-22-05-18-Tcri-f-71--141895	2018-05-27	PS	f	71	1
900_226000141896	T-22-05-18-Tcri-f-66--141896	2018-05-27	LS	f	66	1
900_226000141897	T-22-05-18-Tcri-m-54--141897	2018-05-27	LS	m	54	1
900_226000141898	T-22-05-18-Tcri-f-58--141898	2018-05-27	PS	f	58	1
900_226000141899	T-22-05-18-Tcri-m-56--141899	2018-05-27	LS	m	56	1
total	140	female	52
without tag	19	male	48
dead	2	LS	49
with tag	100	PS	51
for long obs.	19

## Sheet: data_set
E 2018-05-30	17:53:00.01	12.1V 0.21A 1.20A 0.76A 1.25A 0.58A			0N	0N	0N
D 2018-05-30	18:17:27.56	00:00:04.84	HA	900_226000133700	A1	13	10030
D 2018-05-30	18:18:07.80	00:00:01.22	HA	900_226000141953	A1	4	87
D 2018-05-30	18:18:14.64	00:00:02.82	HA	900_226000141886	A1	8	13
D 2018-05-30	18:18:57.00	00:00:08.47	HA	900_226000133700	A2	22	1044
D 2018-05-30	18:19:04.16	00:00:01.21	HA	900_226000141886	A1	4	115
D 2018-05-30	18:19:06.28	00:00:00.40	HA	900_226000133700	A2	2	1
D 2018-05-30	18:19:06.58	00:00:12.12	HA	900_226000133776	A1	31	2
D 2018-05-30	18:19:07.49	00:00:00.40	HA	900_226000133700	A2	2	1
D 2018-05-30	18:19:08.70	00:00:00.00	HA	900_226000133700	A2	1	1
D 2018-05-30	18:19:09.51	00:00:00.00	HA	900_226000133700	A2	1	1
D 2018-05-30	18:19:11.13	00:00:00.00	HA	900_226000133700	A2	1	3
D 2018-05-30	18:19:12.34	00:00:00.00	HA	900_226000133700	A2	1	2
D 2018-05-30	18:19:12.94	00:00:00.81	HA	900_226000141915	A4	3	30203
D 2018-05-30	18:19:13.95	00:00:00.00	HA	900_226000133700	A2	1	3
D 2018-05-30	18:19:15.17	00:00:00.00	HA	900_226000133700	A2	1	2
D 2018-05-30	18:19:16.37	00:00:00.00	HA	900_226000133700	A2	1	2
D 2018-05-30	18:19:17.19	00:00:00.00	HA	900_226000133700	A2	1	1
D 2018-05-30	18:19:43.65	00:00:00.00	HA	900_226000141939	A1	1	61
D 2018-05-30	18:19:44.45	00:00:08.87	HA	900_226000141939	A1	23	1
D 2018-05-30	18:19:54.13	00:00:05.64	HA	900_226000141939	A1	15	1
D 2018-05-30	18:20:01.39	00:00:00.40	HA	900_226000141911	A1	2	3
D 2018-05-30	18:20:03.80	00:00:01.22	HA	900_226000141939	A1	4	4
D 2018-05-30	18:20:07.03	00:00:00.00	HA	900_226000141935	A1	1	4
D 2018-05-30	18:20:08.65	00:00:00.00	HA	900_226000141939	A1	1	3
D 2018-05-30	18:20:10.26	00:00:00.40	HA	900_226000141939	A1	2	3
D 2018-05-30	18:20:11.87	00:00:02.01	HA	900_226000141939	A1	6	2
D 2018-05-30	18:20:14.69	00:00:00.80	HA	900_226000141939	A1	3	1
D 2018-05-30	18:20:22.34	00:00:06.05	HA	900_226000133776	A1	16	16
D 2018-05-30	18:20:38.56	00:00:00.81	HA	900_226000141911	A2	3	201
D 2018-05-30	18:20:42.09	00:00:04.82	HA	900_226000141890	A1	13	33
D 2018-05-30	18:20:52.16	00:00:04.84	HA	900_226000141931	A1	13	12
D 2018-05-30	18:21:09.48	00:00:00.81	HA	900_226000141946	A1	3	30
D 2018-05-30	18:21:48.81	00:00:02.02	HA	900_226000141963	A4	6	384
D 2018-05-30	18:21:57.07	00:00:00.40	HA	900_226000141931	A2	2	192
D 2018-05-30	18:22:11.76	00:00:00.00	HA	900_226000141963	A4	1	51
D 2018-05-30	18:22:17.60	00:00:00.00	HA	900_226000141931	A2	1	49
D 2018-05-30	18:22:45.71	00:00:02.01	HA	900_226000133776	A1	6	236
D 2018-05-30	18:22:48.53	00:00:01.61	HA	900_226000133776	A1	5	1
D 2018-05-30	18:22:51.35	00:00:00.81	HA	900_226000133776	A1	3	2
D 2018-05-30	18:22:52.96	00:00:04.44	HA	900_226000133776	A1	12	1
D 2018-05-30	18:22:58.21	00:00:01.60	HA	900_226000133776	A1	5	1
D 2018-05-30	18:23:00.62	00:00:00.00	HA	900_226000133776	A1	1	1
D 2018-05-30	18:23:01.43	00:00:01.62	HA	900_226000133776	A1	5	1
D 2018-05-30	18:23:03.85	00:00:00.00	HA	900_226000133776	A1	1	1
D 2018-05-30	18:23:04.66	00:00:04.83	HA	900_226000133776	A1	13	1
D 2018-05-30	18:23:11.90	00:00:21.78	HA	900_226000133776	A1	55	5
D 2018-05-30	18:23:34.49	00:00:00.00	HA	900_226000133776	A1	1	1
D 2018-05-30	18:23:35.30	00:00:01.40	HA	900_226000133776	A1	2	1
D 2018-05-30	18:23:38.52	00:00:00.00	HA	900_226000133754	A1	1	6
D 2018-05-30	18:23:49.00	00:00:00.40	HA	900_226000133776	A1	2	25
D 2018-05-30	18:23:50.21	00:00:01.61	HA	900_226000133776	A1	5	1
D 2018-05-30	18:23:50.71	00:00:15.37	HA	900_226000141931	A2	39	230
D 2018-05-30	18:23:52.63	00:00:00.81	HA	900_226000133776	A1	3	1
D 2018-05-30	18:23:56.28	00:00:00.00	HA	900_226000133776	A1	1	6
D 2018-05-30	18:23:58.69	00:00:00.00	HA	900_226000133776	A1	1	5
D 2018-05-30	18:24:03.15	00:00:00.40	HA	900_226000133776	A1	2	10
D 2018-05-30	18:24:05.97	00:00:00.00	HA	900_226000133776	A1	1	5
D 2018-05-30	18:24:06.89	00:00:00.80	HA	900_226000141931	A2	3	1
D 2018-05-30	18:24:08.90	00:00:00.41	HA	900_226000141931	A2	2	2
D 2018-05-30	18:24:10.01	00:00:00.00	HA	900_226000133776	A1	1	9
D 2018-05-30	18:24:10.52	00:00:01.21	HA	900_226000141931	A2	4	2
D 2018-05-30	18:24:11.93	00:00:00.82	HA	900_226000141963	A4	3	297
D 2018-05-30	18:24:12.54	00:00:00.81	HA	900_226000141931	A2	3	1
D 2018-05-30	18:24:14.36	00:00:00.00	HA	900_226000141963	A4	1	3
D 2018-05-30	18:24:14.46	00:00:00.00	HA	900_226000133776	A1	1	10
D 2018-05-30	18:24:14.96	00:00:00.82	HA	900_226000141931	A2	3	3
D 2018-05-30	18:24:17.39	00:00:00.00	HA	900_226000141931	A2	1	3
D 2018-05-30	18:24:18.20	00:00:00.40	HA	900_226000141931	A2	2	1
D 2018-05-30	18:24:21.02	00:00:00.40	HA	900_226000141931	A2	2	5
D 2018-05-30	18:24:22.53	00:00:00.40	HA	900_226000141966	A1	2	19
D 2018-05-30	18:24:23.04	00:00:00.00	HA	900_226000141931	A2	1	3
D 2018-05-30	18:24:25.45	00:00:00.40	HA	900_226000141931	A2	2	5
D 2018-05-30	18:24:26.16	00:00:00.00	HA	900_226000133776	A1	1	7
D 2018-05-30	18:24:28.98	00:00:00.00	HA	900_226000133776	A1	1	6
D 2018-05-30	18:24:30.70	00:00:01.21	HA	900_226000141890	A2	4	11
D 2018-05-30	18:24:32.71	00:00:00.82	HA	900_226000141890	A2	3	1
D 2018-05-30	18:24:33.02	00:00:00.00	HA	900_226000133776	A1	1	9
D 2018-05-30	18:24:34.34	00:00:03.62	HA	900_226000141890	A2	10	1
D 2018-05-30	18:24:38.77	00:00:00.00	HA	900_226000141890	A2	1	1
D 2018-05-30	18:25:09.27	00:00:00.00	HA	900_226000133776	A1	1	88
D 2018-05-30	18:25:11.99	00:00:18.97	HA	900_226000141971	A4	48	142
D 2018-05-30	18:25:15.01	00:00:00.81	HA	900_226000133754	A2	3	89
D 2018-05-30	18:25:25.91	00:00:00.41	HA	900_226000133754	A2	2	24
D 2018-05-30	18:25:26.62	00:00:00.00	HA	900_226000133770	A1	1	42
D 2018-05-30	18:25:30.66	00:00:02.02	HA	900_226000141923	A1	6	9
D 2018-05-30	18:25:35.20	00:00:00.81	HA	900_226000133754	A2	3	21
D 2018-05-30	18:25:41.55	00:00:47.70	HA	900_226000141923	A1	118	21
D 2018-05-30	18:25:50.52	00:00:03.23	HA	900_226000141966	A2	8	35
D 2018-05-30	18:26:01.92	00:00:00.81	HA	900_226000141911	A3	3	31074
D 2018-05-30	18:26:03.54	00:00:00.00	HA	900_226000141911	A3	1	1
D 2018-05-30	18:26:05.16	00:00:02.03	HA	900_226000141911	A3	6	3
D 2018-05-30	18:26:06.07	00:00:04.06	HA	900_226000141972	A4	11	85
D 2018-05-30	18:26:07.49	00:00:05.27	HA	900_226000141939	A2	14	33
D 2018-05-30	18:26:10.94	00:00:10.93	HA	900_226000141972	A4	28	1
D 2018-05-30	18:26:14.08	00:00:00.00	HA	900_226000141915	A3	1	16
D 2018-05-30	18:26:14.38	00:00:00.40	HA	900_226000141939	A2	2	3
D 2018-05-30	18:26:14.88	00:00:00.00	HA	900_226000141915	A3	1	1
D 2018-05-30	18:26:15.70	00:00:00.41	HA	900_226000141915	A3	2	1
D 2018-05-30	18:26:16.91	00:00:05.67	HA	900_226000141915	A3	15	1
D 2018-05-30	18:26:23.39	00:00:04.45	HA	900_226000141915	A3	12	1
D 2018-05-30	18:26:25.72	00:00:02.43	HA	900_226000141953	A2	7	26
D 2018-05-30	18:26:28.65	00:00:00.00	HA	900_226000141915	A3	1	1
D 2018-05-30	18:26:29.45	00:00:01.82	HA	900_226000141915	A3	3	1
D 2018-05-30	18:26:31.48	00:00:04.43	HA	900_226000141915	A3	12	2
D 2018-05-30	18:26:36.72	00:00:04.04	HA	900_226000141915	A3	11	1
D 2018-05-30	18:26:39.75	00:00:00.00	HA	900_226000141910	A1	1	25
D 2018-05-30	18:26:41.57	00:00:09.29	HA	900_226000141915	A3	24	1
D 2018-05-30	18:26:41.77	00:00:00.00	HA	900_226000141910	A1	1	4
D 2018-05-30	18:26:51.66	00:00:07.27	HA	900_226000141915	A3	19	1
D 2018-05-30	18:26:59.14	00:00:00.00	HA	900_226000141923	A1	1	42
D 2018-05-30	18:27:15.84	00:00:00.40	HA	900_226000141915	A3	2	41
D 2018-05-30	18:27:20.07	00:00:00.81	HA	900_226000133776	A1	3	51
D 2018-05-30	18:27:20.27	00:00:00.82	HA	900_226000141915	A3	3	9
D 2018-05-30	18:27:22.09	00:00:00.00	HA	900_226000133776	A1	1	2
D 2018-05-30	18:27:23.89	00:00:00.00	HA	900_226000133776	A1	1	1
D 2018-05-30	18:27:23.70	00:00:00.00	HA	900_226000133776	A1	1	1
D 2018-05-30	18:27:32.57	00:00:02.01	HA	900_226000141886	A1	6	21
D 2018-05-30	18:27:36.79	23:59:59.41	HA	900_226000141886	A1	2	2
D 2018-05-30	18:27:37.01	00:00:01.21	HA	900_226000133777	A1	4	1
D 2018-05-30	18:27:45.68	00:00:11.69	HA	900_226000141972	A3	30	60
D 2018-05-30	18:28:00.80	00:00:12.51	HA	900_226000141946	A1	32	55
D 2018-05-30	18:28:26.11	00:00:00.00	HA	900_226000133705	A4	1	307
D 2018-05-30	18:28:28.12	00:00:00.00	HA	900_226000133705	A4	1	4
D 2018-05-30	18:28:28.22	00:00:00.81	HA	900_226000141909	A1	3	36
D 2018-05-30	18:28:33.46	00:00:00.00	HA	900_226000133776	A1	1	10
D 2018-05-30	18:28:34.97	00:00:00.00	HA	900_226000133705	A4	1	16
D 2018-05-30	18:28:38.61	00:00:08.07	HA	900_226000133705	A4	21	8
D 2018-05-30	18:28:49.71	00:00:02.44	HA	900_226000141935	A2	7	350
D 2018-05-30	18:28:49.91	00:00:01.63	HA	900_226000141893	A4	5	7
D 2018-05-30	18:28:53.95	00:00:09.13	HA	900_226000141935	A2	26	1
D 2018-05-30	18:28:54.37	00:00:00.40	HA	900_226000141893	A4	2	6
D 2018-05-30	18:28:54.67	00:00:00.00	HA	900_226000133700	A3	1	141
D 2018-05-30	18:28:56.29	00:00:00.82	HA	900_226000133700	A3	3	3
D 2018-05-30	18:28:57.31	00:00:00.00	HA	900_226000141947	A1	1	58
D 2018-05-30	18:28:58.41	00:00:12.14	HA	900_226000141963	A4	31	8
D 2018-05-30	18:28:58.91	00:00:00.42	HA	900_226000141947	A1	2	3
D 2018-05-30	18:29:00.54	00:00:00.41	HA	900_226000141947	A1	2	2
D 2018-05-30	18:29:01.75	00:00:00.41	HA	900_226000141947	A1	2	1
D 2018-05-30	18:29:03.38	00:00:00.40	HA	900_226000141947	A1	2	2
D 2018-05-30	18:29:03.88	00:00:00.00	HA	900_226000141935	A2	1	1
D 2018-05-30	18:29:04.58	00:00:01.22	HA	900_226000141947	A1	4	1
D 2018-05-30	18:29:05.50	00:00:00.40	HA	900_226000141935	A2	2	3
D 2018-05-30	18:29:07.12	00:00:00.00	HA	900_226000141935	A2	1	2
D 2018-05-30	18:29:09.15	00:00:00.00	HA	900_226000141935	A2	1	4
D 2018-05-30	18:29:11.16	00:00:03.23	HA	900_226000133777	A2	9	4
D 2018-05-30	18:29:13.38	00:00:00.00	HA	900_226000141893	A4	1	6
D 2018-05-30	18:29:16.01	00:00:00.00	HA	900_226000141935	A2	1	3
D 2018-05-30	18:29:16.61	00:00:02.43	HA	900_226000141943	A4	7	7
D 2018-05-30	18:29:17.63	00:00:00.00	HA	900_226000141935	A2	1	3
D 2018-05-30	18:29:18.44	00:00:01.62	HA	900_226000141935	A2	5	1
D 2018-05-30	18:29:19.14	00:00:00.81	HA	900_226000141896	A1	3	32
D 2018-05-30	18:29:21.97	00:00:01.62	HA	900_226000141896	A1	5	4
D 2018-05-30	18:29:23.49	00:00:01.21	HA	900_226000141963	A4	4	10
D 2018-05-30	18:29:25.51	00:00:00.00	HA	900_226000141963	A4	1	1
D 2018-05-30	18:29:27.13	00:00:14.53	HA	900_226000141943	A4	37	3
D 2018-05-30	18:29:35.70	00:00:00.00	HA	900_226000141942	A1	1	29
D 2018-05-30	18:29:49.44	00:00:14.13	HA	900_226000141952	A1	36	33
D 2018-05-30	18:30:02.56	00:00:00.81	HA	900_226000141971	A3	3	161
D 2018-05-30	18:30:08.02	00:00:00.80	HA	900_226000141946	A1	3	10
D 2018-05-30	18:30:32.19	00:00:00.00	HA	900_226000141946	A1	1	57
D 2018-05-30	18:30:52.64	00:00:02.02	HA	900_226000141940	A4	6	175
D 2018-05-30	18:31:05.14	00:00:00.40	HA	900_226000141940	A4	2	25
D 2018-05-30	18:31:07.85	00:00:35.34	HA	900_226000141952	A1	91	85
D 2018-05-30	18:31:15.02	00:00:03.63	HA	900_226000141905	A2	10	284
D 2018-05-30	18:31:19.47	00:00:00.00	HA	900_226000141905	A2	1	1
D 2018-05-30	18:31:35.01	00:00:05.65	HA	900_226000141913	A4	15	72
D 2018-05-30	18:31:41.48	00:00:00.40	HA	900_226000141913	A4	2	1
D 2018-05-30	18:31:44.00	00:00:08.08	HA	900_226000141952	A1	21	1
D 2018-05-30	18:31:49.15	00:00:00.00	HA	900_226000141913	A4	1	17
D 2018-05-30	18:31:53.29	00:00:02.02	HA	900_226000141952	A1	6	2
D 2018-05-30	18:32:00.15	00:00:00.00	HA	900_226000141929	A1	1	11
D 2018-05-30	18:32:04.39	00:00:16.38	HA	900_226000133754	A3	39	299
D 2018-05-30	18:32:10.66	00:00:09.72	HA	900_226000141952	A1	25	24
D 2018-05-30	18:32:12.39	00:00:00.40	HA	900_226000141931	A2	2	129
D 2018-05-30	18:32:13.59	00:00:02.44	HA	900_226000141931	A2	7	1
D 2018-05-30	18:32:16.83	00:00:01.63	HA	900_226000141931	A2	5	1
D 2018-05-30	18:32:19.26	00:00:01.62	HA	900_226000141931	A2	5	1
D 2018-05-30	18:32:22.50	00:00:01.62	HA	900_226000141931	A2	5	3
D 2018-05-30	18:32:24.92	00:00:00.80	HA	900_226000141931	A2	3	1
D 2018-05-30	18:32:26.54	00:00:00.81	HA	900_226000141931	A2	3	1
D 2018-05-30	18:32:28.15	00:00:00.00	HA	900_226000141931	A2	1	1
D 2018-05-30	18:32:28.95	00:00:00.00	HA	900_226000141931	A2	1	1
D 2018-05-30	18:32:29.76	00:00:00.41	HA	900_226000141931	A2	2	1
D 2018-05-30	18:32:35.90	00:00:02.43	HA	900_226000141940	A3	7	39
D 2018-05-30	18:32:36.01	00:00:01.22	HA	900_226000141911	A4	4	115
D 2018-05-30	18:32:40.75	00:00:00.40	HA	900_226000141953	A3	2	5
D 2018-05-30	18:32:46.60	00:00:00.00	HA	900_226000133768	A1	1	64
D 2018-05-30	18:32:50.63	00:00:00.00	HA	900_226000141961	A1	1	9
D 2018-05-30	18:32:51.14	00:00:01.61	HA	900_226000141923	A2	5	51
D 2018-05-30	18:32:51.44	00:00:01.21	HA	900_226000141961	A1	4	1
D 2018-05-30	18:32:53.45	00:00:04.85	HA	900_226000141961	A1	13	1
D 2018-05-30	18:32:59.61	00:00:02.42	HA	900_226000141931	A2	7	16
D 2018-05-30	18:33:28.94	00:00:59.85	HA	900_226000141976	A1	149	75
D 2018-05-30	18:33:34.09	00:00:00.00	HA	900_226000133700	A4	1	140
D 2018-05-30	18:33:52.56	00:00:00.40	HA	900_226000133705	A3	2	176
D 2018-05-30	18:33:57.91	00:00:43.32	HA	900_226000141922	A4	108	58
D 2018-05-30	18:33:58.61	00:00:04.05	HA	900_226000141915	A3	11	13
D 2018-05-30	18:34:03.48	00:00:00.40	HA	900_226000141915	A3	2	1
D 2018-05-30	18:34:05.80	00:00:00.82	HA	900_226000133776	A2	3	157
D 2018-05-30	18:34:08.24	00:00:02.83	HA	900_226000133776	A2	8	3
D 2018-05-30	18:34:12.29	00:00:00.00	HA	900_226000133776	A2	1	2
D 2018-05-30	18:34:13.50	00:00:00.40	HA	900_226000133776	A2	2	2
D 2018-05-30	18:34:14.72	00:00:01.22	HA	900_226000133776	A2	4	1
D 2018-05-30	18:34:17.96	00:00:00.00	HA	900_226000133776	A2	1	4
D 2018-05-30	18:34:18.77	00:00:01.62	HA	900_226000133776	A2	5	1
D 2018-05-30	18:34:21.20	00:00:00.00	HA	900_226000133776	A2	1	1
D 2018-05-30	18:34:22.42	00:00:00.00	HA	900_226000133776	A2	1	2
D 2018-05-30	18:34:24.44	00:00:00.40	HA	900_226000141909	A2	2	4
D 2018-05-30	18:34:25.65	00:00:00.41	HA	900_226000141909	A2	2	1
D 2018-05-30	18:34:31.22	00:00:14.96	HA	900_226000141976	A1	38	5
D 2018-05-30	18:34:53.55	00:00:01.20	HA	900_226000133768	A2	4	67
D 2018-05-30	18:34:55.56	00:00:03.64	HA	900_226000133768	A2	10	1
D 2018-05-30	18:35:00.01	00:00:10.12	HA	900_226000133768	A2	26	1
D 2018-05-30	18:35:07.39	00:00:00.00	HA	900_226000133777	A3	1	155
D 2018-05-30	18:35:08.21	00:00:01.61	HA	900_226000133777	A3	5	1
D 2018-05-30	18:35:15.98	00:00:00.81	HA	900_226000133700	A4	3	84
D 2018-05-30	18:35:20.33	00:00:20.23	HA	900_226000141915	A3	51	25
D 2018-05-30	18:35:27.42	00:00:00.00	HA	900_226000141927	A1	1	100
D 2018-05-30	18:35:29.94	00:00:00.00	HA	900_226000141929	A2	1	48
D 2018-05-30	18:35:36.82	00:00:00.00	HA	900_226000141942	A2	1	16
D 2018-05-30	18:35:39.05	00:00:04.84	HA	900_226000133734	A4	13	54
D 2018-05-30	18:35:48.85	00:00:00.00	HA	900_226000133703	A1	1	52
D 2018-05-30	18:35:54.11	00:00:00.40	HA	900_226000133703	A1	2	12
D 2018-05-30	18:35:58.95	00:00:00.00	HA	900_226000133703	A1	1	10
D 2018-05-30	18:36:05.41	00:00:00.00	HA	900_226000133703	A1	1	15
D 2018-05-30	18:36:06.22	00:00:00.00	HA	900_226000133703	A1	1	1
D 2018-05-30	18:36:07.04	00:00:00.80	HA	900_226000133703	A1	3	1
D 2018-05-30	18:36:09.05	00:00:00.41	HA	900_226000133703	A1	2	2
D 2018-05-30	18:36:10.27	00:00:00.40	HA	900_226000133703	A1	2	1
D 2018-05-30	18:36:11.88	00:00:00.41	HA	900_226000133703	A1	2	2
D 2018-05-30	18:36:13.10	00:00:00.80	HA	900_226000133703	A1	3	1
D 2018-05-30	18:36:17.13	00:00:00.00	HA	900_226000133703	A1	1	7
D 2018-05-30	18:36:19.06	00:00:00.80	HA	900_226000141967	A4	3	86
D 2018-05-30	18:36:28.94	00:00:00.41	HA	900_226000141929	A2	2	128
D 2018-05-30	18:36:33.78	00:00:00.00	HA	900_226000141929	A2	1	10
D 2018-05-30	18:36:34.89	00:01:24.03	HA	900_226000133703	A1	209	43
D 2018-05-30	18:36:49.13	00:00:00.00	HA	900_226000133768	A2	1	37
D 2018-05-30	18:36:49.94	00:00:00.00	HA	900_226000133768	A2	1	1
D 2018-05-30	18:36:50.75	00:00:00.80	HA	900_226000133768	A2	3	1
D 2018-05-30	18:36:53.18	00:00:00.00	HA	900_226000133768	A2	1	3
D 2018-05-30	18:36:53.98	00:00:00.00	HA	900_226000133768	A2	1	1
D 2018-05-30	18:36:54.78	00:00:00.00	HA	900_226000133768	A2	1	1
D 2018-05-30	18:36:56.41	00:00:00.40	HA	900_226000133768	A2	2	3
D 2018-05-30	18:36:57.01	00:00:08.90	HA	900_226000133777	A4	23	91
D 2018-05-30	18:36:57.61	00:00:00.00	HA	900_226000133768	A2	1	1
D 2018-05-30	18:36:58.43	00:00:00.00	HA	900_226000133768	A2	1	1
D 2018-05-30	18:37:05.71	00:00:00.00	HA	900_226000133768	A2	1	17
D 2018-05-30	18:37:15.20	00:00:02.02	HA	900_226000141977	A4	6	22
D 2018-05-30	18:37:21.06	00:00:00.00	HA	900_226000133768	A2	1	37
D 2018-05-30	18:37:28.32	00:00:00.00	HA	900_226000133768	A2	1	17
D 2018-05-30	18:37:37.81	00:00:02.83	HA	900_226000141915	A4	8	50
D 2018-05-30	18:37:47.89	00:00:06.48	HA	900_226000141967	A4	17	17
D 2018-05-30	18:37:49.31	00:00:08.50	HA	900_226000133768	A2	22	51
D 2018-05-30	18:37:59.73	00:00:00.00	HA	900_226000141940	A1	1	1
D 2018-05-30	18:38:00.04	00:00:04.44	HA	900_226000133777	A4	12	13
D 2018-05-30	18:38:00.24	00:00:03.63	HA	900_226000133729	A2	10	5
D 2018-05-30	18:38:04.68	00:00:04.45	HA	900_226000133729	A2	12	1
D 2018-05-30	18:38:05.29	00:00:42.62	HA	900_226000141967	A4	104	1
D 2018-05-30	18:38:25.16	00:00:01.22	HA	900_226000133703	A1	4	62
D 2018-05-30	18:38:28.39	00:00:01.62	HA	900_226000141883	A1	5	4
D 2018-05-30	18:38:30.91	00:00:00.00	HA	900_226000141976	A2	1	53
D 2018-05-30	18:38:31.73	00:00:00.00	HA	900_226000141976	A2	1	1
D 2018-05-30	18:38:32.54	00:00:00.00	HA	900_226000141976	A2	1	1
D 2018-05-30	18:38:33.34	00:00:00.00	HA	900_226000141976	A2	1	1
D 2018-05-30	18:38:35.16	00:00:00.61	HA	900_226000141976	A2	5	1
D 2018-05-30	18:38:36.59	00:00:02.83	HA	900_226000141976	A2	8	1
D 2018-05-30	18:38:40.23	00:00:41.21	HA	900_226000141976	A2	102	1
D 2018-05-30	18:38:44.38	00:00:00.00	HA	900_226000133776	A3	1	454
D 2018-05-30	18:39:04.17	00:00:00.00	HA	900_226000141890	A3	1	47
D 2018-05-30	18:39:18.80	00:00:04.45	HA	900_226000133777	A4	12	77
D 2018-05-30	18:39:39.06	00:00:00.00	HA	900_226000141885	A1	1	170
D 2018-05-30	18:39:39.36	00:00:00.41	HA	900_226000141893	A4	2	39
D 2018-05-30	18:39:49.14	00:00:00.80	HA	900_226000141885	A1	3	24
D 2018-05-30	18:39:51.95	00:00:03.64	HA	900_226000141885	A1	10	4
D 2018-05-30	18:39:56.40	00:00:00.00	HA	900_226000141885	A1	1	1
D 2018-05-30	18:39:58.01	00:00:00.40	HA	900_226000141885	A1	2	3
D 2018-05-30	18:40:06.97	00:00:00.00	HA	900_226000133767	A2	1	112
D 2018-05-30	18:40:07.78	00:00:00.00	HA	900_226000133767	A2	1	1
D 2018-05-30	18:40:15.66	00:00:13.73	HA	900_226000133777	A4	35	88
D 2018-05-30	18:40:39.87	00:00:05.66	HA	900_226000141913	A4	15	25
D 2018-05-30	18:40:46.34	00:00:01.40	HA	900_226000141913	A4	2	1
D 2018-05-30	18:40:47.54	00:00:00.00	HA	900_226000141913	A4	1	1
D 2018-05-30	18:40:48.55	00:00:04.85	HA	900_226000141972	A2	13	100
D 2018-05-30	18:40:54.21	00:00:00.81	HA	900_226000141972	A2	3	1
D 2018-05-30	18:40:55.82	00:00:01.61	HA	900_226000141972	A2	5	1
D 2018-05-30	18:40:59.05	00:00:00.00	HA	900_226000141972	A2	1	3
D 2018-05-30	18:41:01.27	00:00:12.94	HA	900_226000133777	A4	33	33
D 2018-05-30	18:41:03.19	00:00:00.00	HA	900_226000141893	A3	1	294
D 2018-05-30	18:41:04.00	00:00:00.40	HA	900_226000141893	A3	2	1
D 2018-05-30	18:41:10.47	00:00:19.81	HA	900_226000141943	A3	50	14
D 2018-05-30	18:41:15.42	00:00:04.45	HA	900_226000133777	A4	12	2
D 2018-05-30	18:41:30.38	00:00:00.40	HA	900_226000133776	A4	2	25
D 2018-05-30	18:41:32.00	00:00:04.44	HA	900_226000141967	A4	12	2
D 2018-05-30	18:41:38.46	00:00:02.42	HA	900_226000141919	A4	7	4
D 2018-05-30	18:41:41.69	00:00:00.81	HA	900_226000141919	A4	3	1
D 2018-05-30	18:41:44.71	00:00:03.44	HA	900_226000141919	A4	12	2
D 2018-05-30	18:42:09.15	00:00:00.40	HA	900_226000141919	A4	2	51
D 2018-05-30	18:42:11.17	00:00:00.00	HA	900_226000141967	A4	1	3
D 2018-05-30	18:42:11.97	00:00:37.56	HA	900_226000141967	A4	94	1
D 2018-05-30	18:42:35.89	00:00:20.61	HA	900_226000141938	A1	52	389
D 2018-05-30	18:42:57.30	00:00:00.82	HA	900_226000141910	A1	3	1
D 2018-05-30	18:43:07.61	00:00:12.55	HA	900_226000141942	A3	32	240
D 2018-05-30	18:43:09.03	00:00:00.40	HA	900_226000141938	A1	2	26
D 2018-05-30	18:43:15.40	00:00:08.90	HA	900_226000133715	A4	23	63
D 2018-05-30	18:43:28.44	00:00:00.40	HA	900_226000141938	A1	2	46
D 2018-05-30	18:43:30.86	00:00:00.00	HA	900_226000141938	A1	1	4
D 2018-05-30	18:43:34.09	00:00:00.00	HA	900_226000141899	A1	1	7
D 2018-05-30	18:43:35.30	00:00:54.52	HA	900_226000141899	A1	135	2
D 2018-05-30	18:43:54.18	00:00:31.91	HA	900_226000133699	A4	80	72
D 2018-05-30	18:44:31.44	00:00:00.00	HA	900_226000141899	A1	1	3
D 2018-05-30	18:44:32.64	00:00:00.00	HA	900_226000141899	A1	1	2
D 2018-05-30	18:44:48.26	00:00:00.00	HA	900_226000133734	A4	1	54
D 2018-05-30	18:44:53.21	00:00:19.76	HA	900_226000141925	A1	49	50
D 2018-05-30	18:45:17.60	00:00:00.41	HA	900_226000133729	A3	2	290
D 2018-05-30	18:45:22.62	00:00:04.85	HA	900_226000141966	A1	13	23
D 2018-05-30	18:45:28.27	00:00:00.00	HA	900_226000141946	A1	1	1
D 2018-05-30	18:45:29.88	00:00:00.81	HA	900_226000141946	A1	3	3
D 2018-05-30	18:45:31.49	00:00:02.83	HA	900_226000141946	A1	8	1
D 2018-05-30	18:45:35.13	00:00:00.00	HA	900_226000141946	A1	1	1
D 2018-05-30	18:45:35.93	00:00:00.41	HA	900_226000141946	A1	2	1
D 2018-05-30	18:45:51.25	00:00:02.01	HA	900_226000141946	A1	6	36
D 2018-05-30	18:45:55.68	00:00:01.61	HA	900_226000141946	A1	5	5
D 2018-05-30	18:46:16.21	00:00:01.61	HA	900_226000141966	A1	5	46
D 2018-05-30	18:46:18.62	00:00:00.81	HA	900_226000141966	A1	3	1
D 2018-05-30	18:46:25.67	00:00:07.67	HA	900_226000141909	A3	20	167
D 2018-05-30	18:46:43.61	00:01:04.56	HA	900_226000141966	A1	161	59
D 2018-05-30	18:46:51.98	00:00:03.64	HA	900_226000133729	A4	9	306
D 2018-05-30	18:47:26.97	00:00:00.00	HA	900_226000141947	A3	1	132
D 2018-05-30	18:47:29.10	00:00:05.26	HA	900_226000141915	A4	14	82
D 2018-05-30	18:47:48.07	00:00:01.22	HA	900_226000141977	A4	4	33
D 2018-05-30	18:47:48.98	00:00:06.47	HA	900_226000141966	A1	17	1
D 2018-05-30	18:47:50.10	00:00:00.00	HA	900_226000141977	A4	1	1
D 2018-05-30	18:47:50.80	00:00:02.02	HA	900_226000141947	A3	6	58
D 2018-05-30	18:47:52.92	00:00:04.45	HA	900_226000141977	A4	12	6
D 2018-05-30	18:47:56.27	00:00:01.60	HA	900_226000141966	A1	5	1
D 2018-05-30	18:47:58.69	00:00:00.81	HA	900_226000141966	A1	3	1
D 2018-05-30	18:47:59.70	00:00:00.00	HA	900_226000141947	A3	1	16
D 2018-05-30	18:48:00.30	00:00:01.40	HA	900_226000141966	A1	2	1
D 2018-05-30	18:48:02.52	00:00:04.24	HA	900_226000141966	A1	14	1
D 2018-05-30	18:48:06.46	00:00:15.77	HA	900_226000141938	A2	40	1058
D 2018-05-30	18:48:07.57	00:00:03.65	HA	900_226000141966	A1	10	1
D 2018-05-30	18:48:12.02	00:00:05.67	HA	900_226000141966	A1	15	1
D 2018-05-30	18:48:14.75	00:00:00.00	HA	900_226000141950	A4	1	42
D 2018-05-30	18:48:18.49	00:00:00.40	HA	900_226000141966	A1	2	1
D 2018-05-30	18:48:20.92	00:00:02.01	HA	900_226000141966	A1	6	4
D 2018-05-30	18:48:23.74	00:00:23.79	HA	900_226000141966	A1	60	1
D 2018-05-30	18:48:59.32	00:00:00.81	HA	900_226000141907	A2	3	91
D 2018-05-30	18:49:05.56	00:00:10.50	HA	900_226000141950	A4	27	125
D 2018-05-30	18:49:12.92	00:02:46.77	HA	900_226000133703	A1	412	62
D 2018-05-30	18:49:17.67	00:00:06.06	HA	900_226000141950	A4	16	3
D 2018-05-30	18:49:52.97	00:00:01.21	HA	900_226000141899	A2	4	130
D 2018-05-30	18:49:55.00	00:00:00.40	HA	900_226000141899	A2	2	1
D 2018-05-30	18:49:55.20	00:00:02.02	HA	900_226000141953	A4	6	77
D 2018-05-30	18:49:56.21	00:00:10.92	HA	900_226000141899	A2	28	1
D 2018-05-30	18:50:06.42	00:00:00.40	HA	900_226000133715	A3	2	313
D 2018-05-30	18:50:06.52	00:00:02.02	HA	900_226000141953	A4	6	22
D 2018-05-30	18:50:10.36	00:00:08.10	HA	900_226000141899	A2	21	7
D 2018-05-30	18:50:15.83	00:00:00.40	HA	900_226000141953	A4	2	17
D 2018-05-30	18:50:17.05	00:00:05.25	HA	900_226000141953	A4	14	1
D 2018-05-30	18:50:29.16	00:00:02.03	HA	900_226000141909	A4	6	14
D 2018-05-30	18:50:31.99	00:00:01.21	HA	900_226000141909	A4	4	1
D 2018-05-30	18:50:38.05	00:00:12.12	HA	900_226000141909	A4	31	11
D 2018-05-30	18:50:57.83	00:00:00.00	HA	900_226000141909	A4	1	18
D 2018-05-30	18:51:23.25	00:00:02.02	HA	900_226000141911	A4	6	62
D 2018-05-30	18:51:36.05	00:00:00.81	HA	900_226000141967	A3	3	219
D 2018-05-30	18:51:38.18	00:00:00.00	HA	900_226000141928	A4	1	31
D 2018-05-30	18:51:41.01	00:00:00.80	HA	900_226000141928	A4	3	6
D 2018-05-30	18:51:52.71	00:00:00.00	HA	900_226000141950	A4	1	26
D 2018-05-30	18:51:53.93	00:00:01.61	HA	900_226000141942	A4	5	2
D 2018-05-30	18:51:56.36	00:00:01.40	HA	900_226000141941	A4	2	1
D 2018-05-30	18:51:57.96	23:59:59.82	HA	900_226000141925	A2	2	242
D 2018-05-30	18:51:58.58	00:00:03.23	HA	900_226000141925	A2	9	1
D 2018-05-30	18:52:00.19	00:00:00.00	HA	900_226000141942	A4	1	3
D 2018-05-30	18:52:00.51	00:00:00.00	HA	900_226000133703	A1	1	1
D 2018-05-30	18:52:01.71	00:00:06.48	HA	900_226000133703	A1	17	2
D 2018-05-30	18:52:03.04	00:00:21.42	HA	900_226000141925	A2	54	2
D 2018-05-30	18:52:11.82	00:01:32.15	HA	900_226000133703	A1	229	8
D 2018-05-30	18:52:25.27	00:00:01.40	HA	900_226000141925	A2	2	1
D 2018-05-30	18:52:28.70	00:00:02.83	HA	900_226000141926	A4	8	72
D 2018-05-30	18:52:32.33	00:00:00.00	HA	900_226000141926	A4	1	1
D 2018-05-30	18:52:34.14	23:59:59.40	HA	900_226000141926	A4	2	1
D 2018-05-30	18:52:34.35	00:00:00.00	HA	900_226000141926	A4	1	1
D 2018-05-30	18:52:36.16	00:00:00.00	HA	900_226000141926	A4	1	1
D 2018-05-30	18:52:36.77	00:00:00.41	HA	900_226000141926	A4	2	3
D 2018-05-30	18:52:38.39	00:00:00.40	HA	900_226000141950	A4	2	2
D 2018-05-30	18:52:39.60	00:00:13.75	HA	900_226000141926	A4	35	1
D 2018-05-30	18:52:55.36	00:00:49.73	HA	900_226000141926	A4	124	4
D 2018-05-30	18:52:56.88	00:00:00.40	HA	900_226000141967	A3	2	196
D 2018-05-30	18:53:00.11	00:00:00.00	HA	900_226000141967	A3	1	6
D 2018-05-30	18:53:01.33	00:00:00.00	HA	900_226000141967	A3	1	2
D 2018-05-30	18:53:03.95	00:00:00.40	HA	900_226000141967	A3	2	3
D 2018-05-30	18:53:05.17	00:00:00.00	HA	900_226000141967	A3	1	1
D 2018-05-30	18:53:05.38	00:00:00.00	HA	900_226000141967	A3	1	2
D 2018-05-30	18:53:06.59	00:00:00.41	HA	900_226000141967	A3	2	2
D 2018-05-30	18:53:08.22	00:00:00.80	HA	900_226000141967	A3	3	2
D 2018-05-30	18:53:45.89	00:00:00.81	HA	900_226000141926	A4	3	1
D 2018-05-30	18:53:45.99	00:00:00.41	HA	900_226000133703	A1	2	4
D 2018-05-30	18:53:47.91	00:00:00.00	HA	900_226000141926	A4	1	2
D 2018-05-30	18:53:48.72	00:00:00.81	HA	900_226000141926	A4	3	1
D 2018-05-30	18:53:49.63	00:00:00.40	HA	900_226000141937	A1	2	7
D 2018-05-30	18:53:50.34	00:00:01.40	HA	900_226000141926	A4	2	1
D 2018-05-30	18:53:51.55	00:00:00.81	HA	900_226000141926	A4	3	1
D 2018-05-30	18:53:53.16	00:00:00.40	HA	900_226000141926	A4	2	1
D 2018-05-30	18:53:53.26	00:00:00.00	HA	900_226000133703	A1	1	7
D 2018-05-30	18:53:54.38	00:00:00.40	HA	900_226000141926	A4	2	1
D 2018-05-30	18:53:55.59	00:00:01.61	HA	900_226000141926	A4	5	1
D 2018-05-30	18:53:57.70	00:00:00.00	HA	900_226000133725	A1	1	10
D 2018-05-30	18:53:58.02	00:00:06.05	HA	900_226000141926	A4	16	1
D 2018-05-30	18:54:04.87	00:00:00.40	HA	900_226000141926	A4	2	1
D 2018-05-30	18:54:06.09	00:00:00.00	HA	900_226000141926	A4	1	1
D 2018-05-30	18:54:06.89	00:00:00.00	HA	900_226000141926	A4	1	1
D 2018-05-30	18:54:08.10	00:00:06.06	HA	900_226000141926	A4	16	2
D 2018-05-30	18:54:09.01	00:00:00.00	HA	900_226000133703	A1	1	27
D 2018-05-30	18:54:14.96	00:00:00.81	HA	900_226000141926	A4	3	1
D 2018-05-30	18:54:16.58	00:00:03.23	HA	900_226000141926	A4	9	1
D 2018-05-30	18:54:19.11	00:00:00.00	HA	900_226000133703	A1	1	24
D 2018-05-30	18:54:21.43	00:00:01.62	HA	900_226000141926	A4	5	3
D 2018-05-30	18:54:23.85	00:00:01.22	HA	900_226000141926	A4	4	1
D 2018-05-30	18:54:25.87	00:00:05.66	HA	900_226000141926	A4	15	1
D 2018-05-30	18:54:28.90	00:00:01.21	HA	900_226000133705	A2	4	304
D 2018-05-30	18:54:29.21	00:00:00.00	HA	900_226000133703	A1	1	24
D 2018-05-30	18:54:32.24	00:00:02.43	HA	900_226000141938	A3	7	205
D 2018-05-30	18:54:32.34	00:00:02.02	HA	900_226000141926	A4	6	1
D 2018-05-30	18:54:34.97	00:00:10.93	HA	900_226000133705	A2	28	11
D 2018-05-30	18:54:35.18	00:00:02.42	HA	900_226000141926	A4	7	1
D 2018-05-30	18:54:38.41	00:00:01.63	HA	900_226000141926	A4	5	1
D 2018-05-30	18:54:40.84	00:00:01.62	HA	900_226000141926	A4	5	1
D 2018-05-30	18:54:43.28	00:00:02.42	HA	900_226000141926	A4	7	1
D 2018-05-30	18:54:45.20	00:00:04.05	HA	900_226000141938	A3	11	25
D 2018-05-30	18:54:46.62	00:00:00.00	HA	900_226000133703	A1	1	42
D 2018-05-30	18:54:46.72	00:00:13.16	HA	900_226000133705	A2	31	1
D 2018-05-30	18:54:46.92	00:00:01.22	HA	900_226000141926	A4	4	2
D 2018-05-30	18:54:48.94	00:00:01.23	HA	900_226000141926	A4	4	1
D 2018-05-30	18:54:50.07	00:00:20.27	HA	900_226000141938	A3	51	1
D 2018-05-30	18:54:50.27	00:00:00.00	HA	900_226000133703	A1	1	8
D 2018-05-30	18:54:50.98	00:00:02.43	HA	900_226000141926	A4	7	1
D 2018-05-30	18:54:51.08	00:00:00.00	HA	900_226000133703	A1	1	1
D 2018-05-30	18:54:54.63	00:00:01.62	HA	900_226000141926	A4	5	2
D 2018-05-30	18:54:57.07	00:00:00.40	HA	900_226000141926	A4	2	1
D 2018-05-30	18:54:58.28	00:00:01.40	HA	900_226000141926	A4	2	1
D 2018-05-30	18:54:59.19	00:00:00.00	HA	900_226000133703	A1	1	19
D 2018-05-30	18:54:59.70	00:02:15.81	HA	900_226000133705	A2	337	1
D 2018-05-30	18:55:00.71	00:00:10.95	HA	900_226000141926	A4	28	4
D 2018-05-30	18:55:04.06	00:00:00.00	HA	900_226000133703	A1	1	11
D 2018-05-30	18:55:14.19	00:00:00.00	HA	900_226000133703	A1	1	24
D 2018-05-30	18:55:19.04	00:00:00.40	HA	900_226000133703	A1	2	11
D 2018-05-30	18:55:21.47	00:00:00.00	HA	900_226000133703	A1	1	4
D 2018-05-30	18:55:23.67	00:00:00.00	HA	900_226000133703	A1	1	2
D 2018-05-30	18:55:27.53	00:00:00.00	HA	900_226000133703	A1	1	11
D 2018-05-30	18:55:33.20	00:00:00.00	HA	900_226000133703	A1	1	13
D 2018-05-30	18:55:41.48	00:00:00.00	HA	900_226000141920	A3	1	76
D 2018-05-30	18:55:59.06	00:00:00.00	HA	900_226000133703	A1	1	63
D 2018-05-30	18:55:59.86	00:00:00.00	HA	900_226000133703	A1	1	1
D 2018-05-30	18:56:16.02	00:00:00.00	HA	900_226000133703	A1	1	39
D 2018-05-30	18:56:28.94	00:00:00.00	HA	900_226000133703	A1	1	31
D 2018-05-30	18:56:31.77	00:00:00.00	HA	900_226000133703	A1	1	6
D 2018-05-30	18:56:32.58	00:00:00.00	HA	900_226000133703	A1	1	1
D 2018-05-30	18:56:39.04	00:00:00.00	HA	900_226000133703	A1	1	15
D 2018-05-30	18:56:42.27	00:00:00.41	HA	900_226000133703	A1	2	7
D 2018-05-30	18:56:49.53	00:00:00.00	HA	900_226000133703	A1	1	16
D 2018-05-30	18:56:55.09	00:00:00.00	HA	900_226000133734	A4	1	255
D 2018-05-30	18:56:55.19	00:00:00.00	HA	900_226000133703	A1	1	13
D 2018-05-30	18:56:56.01	00:00:00.00	HA	900_226000133703	A1	1	1
D 2018-05-30	18:56:56.31	00:00:02.42	HA	900_226000133734	A4	7	2
D 2018-05-30	18:57:00.36	00:00:00.40	HA	900_226000133734	A4	2	3
D 2018-05-30	18:57:03.19	00:00:04.45	HA	900_226000141909	A4	12	5
D 2018-05-30	18:57:08.45	00:00:00.40	HA	900_226000141909	A4	2	1
D 2018-05-30	18:57:08.95	00:00:00.00	HA	900_226000133703	A1	1	31
D 2018-05-30	18:57:18.33	00:01:50.34	HA	900_226000133705	A2	273	6
D 2018-05-30	18:57:57.95	00:00:01.63	HA	900_226000141890	A3	5	337
D 2018-05-30	18:58:00.38	00:00:00.00	HA	900_226000141890	A3	1	1
D 2018-05-30	18:58:09.05	00:00:00.00	HA	900_226000133703	A1	1	148
D 2018-05-30	18:58:09.26	00:00:02.43	HA	900_226000133699	A3	7	21
D 2018-05-30	18:58:18.77	00:00:00.00	HA	900_226000133703	A1	1	23
D 2018-05-30	18:58:20.18	00:00:37.25	HA	900_226000133699	A3	92	20
D 2018-05-30	18:58:38.09	00:00:00.00	HA	900_226000141977	A4	1	220
D 2018-05-30	18:58:46.29	00:00:11.76	HA	900_226000141910	A1	30	67
D 2018-05-30	18:58:53.07	00:00:00.00	HA	900_226000141915	A4	1	36
D 2018-05-30	18:58:55.51	00:00:00.00	HA	900_226000141915	A4	1	5
D 2018-05-30	18:58:57.72	00:00:00.00	HA	900_226000141915	A4	1	2
D 2018-05-30	18:58:57.94	00:00:00.00	HA	900_226000141915	A4	1	2
D 2018-05-30	18:58:58.25	00:00:04.45	HA	900_226000133699	A3	12	1
D 2018-05-30	18:58:59.15	00:00:00.41	HA	900_226000141915	A4	2	2
D 2018-05-30	18:59:00.37	00:00:00.40	HA	900_226000141915	A4	2	1
D 2018-05-30	18:59:01.99	00:00:00.00	HA	900_226000141915	A4	1	2
D 2018-05-30	18:59:02.80	00:00:00.41	HA	900_226000141915	A4	2	1
D 2018-05-30	18:59:04.03	00:00:00.00	HA	900_226000141915	A4	1	1
D 2018-05-30	18:59:04.83	00:00:00.00	HA	900_226000141915	A4	1	1
D 2018-05-30	18:59:06.55	00:00:00.00	HA	900_226000141910	A1	1	20
D 2018-05-30	18:59:08.67	00:00:00.00	HA	900_226000141915	A4	1	6
D 2018-05-30	18:59:08.47	00:00:00.41	HA	900_226000141915	A4	2	1
D 2018-05-30	18:59:08.57	00:00:00.82	HA	900_226000141910	A1	3	4
D 2018-05-30	18:59:09.89	00:00:00.82	HA	900_226000133705	A2	3	2
D 2018-05-30	18:59:10.10	00:00:00.00	HA	900_226000141915	A4	1	2
D 2018-05-30	18:59:10.40	00:00:17.79	HA	900_226000133699	A3	45	18
D 2018-05-30	18:59:11.91	00:00:00.00	HA	900_226000141915	A4	1	1
D 2018-05-30	18:59:12.81	00:00:00.00	HA	900_226000141910	A1	1	5
D 2018-05-30	18:59:12.93	00:00:00.00	HA	900_226000141915	A4	1	4
D 2018-05-30	18:59:13.74	00:00:00.00	HA	900_226000141915	A4	1	1
D 2018-05-30	18:59:14.54	00:00:00.00	HA	900_226000141915	A4	1	1
D 2018-05-30	18:59:15.36	00:00:00.40	HA	900_226000141915	A4	2	1
D 2018-05-30	18:59:16.57	00:00:00.40	HA	900_226000141915	A4	2	1
D 2018-05-30	18:59:17.78	00:00:00.00	HA	900_226000141915	A4	1	1
D 2018-05-30	18:59:17.99	00:00:02.43	HA	900_226000133705	A2	7	17
D 2018-05-30	18:59:18.59	00:00:01.63	HA	900_226000141915	A4	5	1
D 2018-05-30	18:59:21.02	00:00:01.22	HA	900_226000141915	A4	4	1
D 2018-05-30	18:59:21.22	00:00:00.41	HA	900_226000133705	A2	2	1
D 2018-05-30	18:59:29.10	00:00:00.00	HA	900_226000133729	A4	1	16
D 2018-05-30	18:59:29.91	00:00:00.00	HA	900_226000141915	A4	1	1
D 2018-05-30	18:59:31.02	00:00:00.00	HA	900_226000141971	A3	1	6
D 2018-05-30	18:59:32.73	00:00:02.02	HA	900_226000133729	A4	6	6
D 2018-05-30	18:59:35.56	00:00:01.20	HA	900_226000133729	A4	4	1
D 2018-05-30	18:59:39.09	00:00:08.08	HA	900_226000141971	A3	21	19
D 2018-05-30	18:59:39.19	00:00:06.06	HA	900_226000133729	A4	16	5
D 2018-05-30	18:59:48.08	00:00:12.50	HA	900_226000133729	A4	32	6
D 2018-05-30	19:00:03.00	00:00:06.46	HA	900_226000141977	A4	17	5
D 2018-05-30	19:00:07.64	00:00:12.53	HA	900_226000133775	A2	32	113
D 2018-05-30	19:00:12.69	00:00:10.91	HA	900_226000141977	A4	28	7
D 2018-05-30	19:00:20.97	00:00:05.65	HA	900_226000133775	A2	15	1
D 2018-05-30	19:00:27.44	00:00:00.40	HA	900_226000133775	A2	2	1
D 2018-05-30	19:00:30.86	00:00:00.81	HA	900_226000141977	A4	3	17
D 2018-05-30	19:00:36.31	00:00:00.00	HA	900_226000141937	A2	1	20
D 2018-05-30	19:00:37.92	00:00:00.00	HA	900_226000141937	A2	1	3
D 2018-05-30	19:00:39.34	00:00:08.09	HA	900_226000141911	A4	21	18
D 2018-05-30	19:00:40.35	00:00:00.40	HA	900_226000141937	A2	2	5
D 2018-05-30	19:00:41.45	00:00:08.50	HA	900_226000141885	A1	22	221
D 2018-05-30	19:00:41.55	00:00:00.00	HA	900_226000141937	A2	1	1
D 2018-05-30	19:00:43.77	00:00:00.00	HA	900_226000141937	A2	1	2
D 2018-05-30	19:00:43.59	00:00:00.00	HA	900_226000141937	A2	1	1
D 2018-05-30	19:00:44.39	00:00:00.00	HA	900_226000141937	A2	1	1
D 2018-05-30	19:00:46.20	23:59:59.41	HA	900_226000141937	A2	2	1
D 2018-05-30	19:00:46.82	00:00:00.00	HA	900_226000141937	A2	1	2
D 2018-05-30	19:00:50.75	00:00:38.00	HA	900_226000141885	A1	95	1
D 2018-05-30	19:00:51.77	00:00:08.09	HA	900_226000133776	A3	21	159
D 2018-05-30	19:00:52.68	00:00:00.00	HA	900_226000141941	A4	1	12
D 2018-05-30	19:01:00.77	00:00:05.26	HA	900_226000141941	A4	14	19
D 2018-05-30	19:01:08.85	00:00:05.26	HA	900_226000141941	A4	14	5
D 2018-05-30	19:01:15.71	00:00:25.44	HA	900_226000141941	A4	63	3
D 2018-05-30	19:01:53.62	00:00:00.00	HA	900_226000133700	A4	1	30
D 2018-05-30	19:01:58.95	00:00:00.00	HA	900_226000141946	A1	1	74
D 2018-05-30	19:01:59.77	00:00:14.53	HA	900_226000141946	A1	37	1
D 2018-05-30	19:02:14.20	00:00:01.21	HA	900_226000141977	A4	4	50
D 2018-05-30	19:02:23.06	00:00:00.00	HA	900_226000141926	A4	1	18
D 2018-05-30	19:02:25.18	00:00:14.51	HA	900_226000141885	A1	37	26
D 2018-05-30	19:02:58.94	00:00:00.00	HA	900_226000141941	A4	1	88
D 2018-05-30	19:03:03.98	00:00:03.64	HA	900_226000133725	A2	10	338
D 2018-05-30	19:03:08.64	00:00:00.00	HA	900_226000133724	A4	1	23
D 2018-05-30	19:03:09.44	00:00:00.00	HA	900_226000133724	A4	1	1
D 2018-05-30	19:03:13.88	00:00:00.00	HA	900_226000141941	A4	1	10
D 2018-05-30	19:03:14.69	00:00:00.00	HA	900_226000141941	A4	1	1
D 2018-05-30	19:03:15.90	00:00:00.00	HA	900_226000141941	A4	1	2
D 2018-05-30	19:03:18.23	00:00:27.87	HA	900_226000133729	A3	70	341
D 2018-05-30	19:03:39.93	00:00:00.00	HA	900_226000133725	A2	1	79
D 2018-05-30	19:03:43.56	00:00:00.00	HA	900_226000133725	A2	1	8
D 2018-05-30	19:03:45.77	00:00:00.00	HA	900_226000133725	A2	1	2
D 2018-05-30	19:03:49.62	00:00:00.40	HA	900_226000133725	A2	2	11
D 2018-05-30	19:03:52.44	00:00:00.00	HA	900_226000133725	A2	1	5
D 2018-05-30	19:03:55.26	00:00:00.00	HA	900_226000133725	A2	1	6
D 2018-05-30	19:03:55.77	00:00:00.00	HA	900_226000133729	A3	1	23
D 2018-05-30	19:03:56.87	00:00:00.00	HA	900_226000133725	A2	1	3
D 2018-05-30	19:03:58.89	00:00:00.40	HA	900_226000133725	A2	2	4
D 2018-05-30	19:04:00.10	00:00:00.40	HA	900_226000133725	A2	2	1
D 2018-05-30	19:04:02.71	00:00:00.00	HA	900_226000133725	A2	1	2
D 2018-05-30	19:04:04.13	00:00:00.00	HA	900_226000133725	A2	1	5
D 2018-05-30	19:04:06.94	00:00:00.82	HA	900_226000133725	A2	3	6
D 2018-05-30	19:04:08.96	00:00:00.41	HA	900_226000133725	A2	2	2
D 2018-05-30	19:04:15.41	00:00:00.00	HA	900_226000133725	A2	1	14
D 2018-05-30	19:04:17.03	00:00:00.00	HA	900_226000133725	A2	1	2
D 2018-05-30	19:04:18.63	00:00:00.00	HA	900_226000133725	A2	1	3
D 2018-05-30	19:04:19.24	00:00:00.41	HA	900_226000141892	A4	2	154
D 2018-05-30	19:04:20.06	00:00:01.20	HA	900_226000133778	A4	4	0
D 2018-05-30	19:04:20.66	00:00:00.00	HA	900_226000133725	A2	1	4
D 2018-05-30	19:04:21.46	00:00:00.00	HA	900_226000133725	A2	1	1
D 2018-05-30	19:04:22.07	00:00:19.39	HA	900_226000133778	A4	49	1
D 2018-05-30	19:04:22.67	00:00:00.00	HA	900_226000133725	A2	1	2
D 2018-05-30	19:04:23.49	00:00:00.00	HA	900_226000133725	A2	1	1
D 2018-05-30	19:04:26.72	00:00:00.00	HA	900_226000133725	A2	1	7
D 2018-05-30	19:04:27.92	00:00:00.00	HA	900_226000133725	A2	1	2
D 2018-05-30	19:04:29.54	00:00:00.00	HA	900_226000133725	A2	1	3
D 2018-05-30	19:04:31.75	00:00:00.00	HA	900_226000133725	A2	1	2
D 2018-05-30	19:04:32.78	00:00:00.00	HA	900_226000133725	A2	1	4
D 2018-05-30	19:04:33.58	00:00:00.00	HA	900_226000133725	A2	1	1
D 2018-05-30	19:04:36.00	00:00:01.22	HA	900_226000133725	A2	4	5
D 2018-05-30	19:04:38.43	00:00:00.00	HA	900_226000133725	A2	1	2
D 2018-05-30	19:04:39.23	00:00:00.00	HA	900_226000133725	A2	1	1
D 2018-05-30	19:04:40.45	00:00:00.00	HA	900_226000133725	A2	1	2
D 2018-05-30	19:04:42.26	00:00:01.22	HA	900_226000133778	A4	4	1
D 2018-05-30	19:04:45.29	00:00:00.40	HA	900_226000133725	A2	2	11
D 2018-05-30	19:04:52.24	00:00:00.41	HA	900_226000133700	A3	2	138
D 2018-05-30	19:04:55.37	00:00:00.00	HA	900_226000133725	A2	1	23
D 2018-05-30	19:05:05.64	00:00:04.04	HA	900_226000141977	A4	11	54
D 2018-05-30	19:05:08.17	00:00:00.00	HA	900_226000133703	A1	1	366
D 2018-05-30	19:05:10.49	00:00:23.47	HA	900_226000141977	A4	59	1
D 2018-05-30	19:05:11.40	00:00:25.09	HA	900_226000133703	A1	63	7
D 2018-05-30	19:05:14.33	00:00:00.00	HA	900_226000133725	A2	1	46
D 2018-05-30	19:05:26.88	00:00:00.00	HA	900_226000133725	A2	1	30
D 2018-05-30	19:05:28.51	00:00:00.00	HA	900_226000133725	A2	1	3
D 2018-05-30	19:05:37.31	00:00:00.00	HA	900_226000133703	A1	1	1
D 2018-05-30	19:05:39.11	00:00:23.68	HA	900_226000133703	A1	62	1
D 2018-05-30	19:05:40.44	00:00:02.02	HA	900_226000141977	A4	6	15
D 2018-05-30	19:05:43.68	00:00:00.40	HA	900_226000141977	A4	2	2
D 2018-05-30	19:05:48.93	00:00:05.27	HA	900_226000141977	A4	14	11
D 2018-05-30	19:05:55.41	00:00:00.00	HA	900_226000141977	A4	1	2
D 2018-05-30	19:05:56.23	00:00:00.00	HA	900_226000141977	A4	1	1
D 2018-05-30	19:06:03.59	00:00:51.77	HA	900_226000133703	A1	129	1
D 2018-05-30	19:06:28.96	00:00:00.41	HA	900_226000141913	A4	2	80
D 2018-05-30	19:06:30.18	00:00:04.04	HA	900_226000141913	A4	11	1
D 2018-05-30	19:06:40.29	00:00:04.05	HA	900_226000141963	A4	11	14
D 2018-05-30	19:06:45.95	00:00:01.62	HA	900_226000141938	A4	5	3
D 2018-05-30	19:06:56.17	00:00:02.83	HA	900_226000133703	A1	8	1
D 2018-05-30	19:06:59.81	00:00:21.82	HA	900_226000133703	A1	55	1
D 2018-05-30	19:07:22.34	00:00:00.00	HA	900_226000141916	A4	1	85
D 2018-05-30	19:07:22.44	00:00:18.22	HA	900_226000133703	A1	46	1
D 2018-05-30	19:07:23.14	00:00:17.42	HA	900_226000141916	A4	44	1
D 2018-05-30	19:07:23.45	00:00:00.00	HA	900_226000141935	A3	1	372
D 2018-05-30	19:07:25.08	00:00:00.00	HA	900_226000141935	A3	1	3
D 2018-05-30	19:07:41.48	00:00:27.90	HA	900_226000133703	A1	70	1
D 2018-05-30	19:07:42.98	00:00:05.67	HA	900_226000141916	A4	15	5
D 2018-05-30	19:07:56.53	00:00:00.00	HA	900_226000141946	A2	1	365
D 2018-05-30	19:07:59.06	00:00:10.53	HA	900_226000141928	A3	27	83
D 2018-05-30	19:07:59.16	00:00:00.41	HA	900_226000141922	A4	2	25
D 2018-05-30	19:08:10.19	00:00:18.99	HA	900_226000133703	A1	48	1
D 2018-05-30	19:08:27.86	00:00:02.84	HA	900_226000141913	A4	7	69
D 2018-05-30	19:08:31.20	00:00:00.40	HA	900_226000133703	A1	2	3
D 2018-05-30	19:08:32.61	00:00:05.67	HA	900_226000133724	A3	15	55
D 2018-05-30	19:08:32.81	00:00:02.44	HA	900_226000133703	A1	7	2
D 2018-05-30	19:08:36.06	00:00:00.80	HA	900_226000133703	A1	3	1
D 2018-05-30	19:08:38.08	00:00:01.22	HA	900_226000133703	A1	4	2
D 2018-05-30	19:08:38.58	00:00:00.42	HA	900_226000141937	A2	2	102
D 2018-05-30	19:08:39.80	00:00:03.64	HA	900_226000141937	A2	10	1
D 2018-05-30	19:08:40.51	00:00:00.00	HA	900_226000133703	A1	1	2
D 2018-05-30	19:08:44.24	00:00:01.62	HA	900_226000141937	A2	5	1
D 2018-05-30	19:08:46.67	00:00:02.43	HA	900_226000141937	A2	7	1
D 2018-05-30	19:08:47.77	00:00:00.00	HA	900_226000133703	A1	1	17
D 2018-05-30	19:08:49.00	00:00:00.80	HA	900_226000133703	A1	3	2
D 2018-05-30	19:08:49.70	00:00:18.21	HA	900_226000133778	A4	46	46
D 2018-05-30	19:08:50.30	00:00:00.41	HA	900_226000141937	A2	2	2
D 2018-05-30	19:08:51.52	00:00:01.62	HA	900_226000141937	A2	5	1
D 2018-05-30	19:08:53.94	00:00:01.63	HA	900_226000141937	A2	5	1
D 2018-05-30	19:08:56.37	00:00:02.84	HA	900_226000141937	A2	8	1
D 2018-05-30	19:09:00.02	00:00:00.40	HA	900_226000141937	A2	2	1
D 2018-05-30	19:09:01.24	00:00:00.80	HA	900_226000141937	A2	3	1
D 2018-05-30	19:09:03.66	00:00:19.84	HA	900_226000141907	A2	50	3
D 2018-05-30	19:09:08.41	00:00:01.22	HA	900_226000141885	A1	4	45
D 2018-05-30	19:09:08.71	00:00:02.03	HA	900_226000141922	A4	6	1
D 2018-05-30	19:09:10.44	00:00:00.82	HA	900_226000141885	A1	3	1
D 2018-05-30	19:09:11.56	00:00:20.22	HA	900_226000141922	A4	51	1
D 2018-05-30	19:09:15.30	00:00:00.40	HA	900_226000141885	A1	2	9
D 2018-05-30	19:09:25.70	23:59:59.82	HA	900_226000141907	A2	3	2
D 2018-05-30	19:09:27.54	00:00:01.21	HA	900_226000141907	A2	4	4
D 2018-05-30	19:09:30.67	00:00:00.00	HA	900_226000141885	A1	1	36
D 2018-05-30	19:09:31.18	00:00:00.00	HA	900_226000141907	A2	1	5
D 2018-05-30	19:09:34.60	23:59:59.41	HA	900_226000141907	A2	2	5
D 2018-05-30	19:09:36.03	00:00:00.00	HA	900_226000141907	A2	1	4
D 2018-05-30	19:09:36.63	00:00:00.00	HA	900_226000141964	A4	1	11
D 2018-05-30	19:09:38.05	00:00:00.81	HA	900_226000141907	A2	3	4
D 2018-05-30	19:09:39.06	00:00:00.00	HA	900_226000141964	A4	1	5
D 2018-05-30	19:09:41.88	00:00:00.00	HA	900_226000141907	A2	1	4
D 2018-05-30	19:09:42.50	00:00:00.00	HA	900_226000141907	A2	1	3
D 2018-05-30	19:09:44.13	00:00:00.00	HA	900_226000141907	A2	1	3
D 2018-05-30	19:09:44.23	00:00:02.02	HA	900_226000141883	A3	6	162
D 2018-05-30	19:09:44.33	00:00:02.42	HA	900_226000141964	A4	7	12
D 2018-05-30	19:09:44.93	00:00:01.22	HA	900_226000141907	A2	4	1
D 2018-05-30	19:09:46.85	00:00:01.63	HA	900_226000141885	A1	5	39
D 2018-05-30	19:09:47.37	00:00:02.62	HA	900_226000141907	A2	5	2
D 2018-05-30	19:09:47.57	00:00:03.43	HA	900_226000141964	A4	7	1
D 2018-05-30	19:09:50.79	00:00:00.23	HA	900_226000141907	A2	4	1
D 2018-05-30	19:09:51.82	00:00:00.00	HA	900_226000141907	A2	1	1
D 2018-05-30	19:09:52.63	00:00:02.84	HA	900_226000141907	A2	8	1
D 2018-05-30	19:09:54.36	00:00:12.96	HA	900_226000133699	A3	33	19
D 2018-05-30	19:09:56.28	00:00:00.40	HA	900_226000141907	A2	2	1
D 2018-05-30	19:09:58.91	00:00:04.87	HA	900_226000141964	A4	13	21
D 2018-05-30	19:10:07.42	00:00:07.29	HA	900_226000141922	A4	19	8
D 2018-05-30	19:10:29.04	00:00:00.00	HA	900_226000141886	A2	1	79
D 2018-05-30	19:10:36.50	00:00:02.42	HA	900_226000141964	A4	7	53
D 2018-05-30	19:10:47.30	00:00:00.00	HA	900_226000141950	A3	1	98
D 2018-05-30	19:10:49.33	00:00:06.87	HA	900_226000141950	A3	18	4
D 2018-05-30	19:10:53.67	00:00:00.00	HA	900_226000141937	A2	1	60
D 2018-05-30	19:10:54.48	00:00:00.00	HA	900_226000141937	A2	1	1
D 2018-05-30	19:10:55.29	00:00:19.77	HA	900_226000141937	A2	50	1
D 2018-05-30	19:11:11.73	00:00:00.00	HA	900_226000141972	A1	1	205
D 2018-05-30	19:11:12.53	00:00:01.22	HA	900_226000141972	A1	4	1
D 2018-05-30	19:11:14.46	00:00:07.68	HA	900_226000141892	A4	20	87
D 2018-05-30	19:11:15.87	00:00:03.64	HA	900_226000141937	A2	10	1
D 2018-05-30	19:11:20.33	00:00:02.83	HA	900_226000141937	A2	8	1
D 2018-05-30	19:11:23.76	00:00:19.40	HA	900_226000141892	A4	49	3
D 2018-05-30	19:11:23.96	00:00:05.26	HA	900_226000141937	A2	14	1
D 2018-05-30	19:11:30.04	00:00:12.12	HA	900_226000141937	A2	31	1
D 2018-05-30	19:11:43.76	00:00:06.06	HA	900_226000141937	A2	16	3
D 2018-05-30	19:12:03.03	00:00:01.22	HA	900_226000133703	A1	4	121
D 2018-05-30	19:12:05.05	00:00:08.90	HA	900_226000133703	A1	22	1
D 2018-05-30	19:12:09.39	00:00:01.62	HA	900_226000141964	A4	3	64
D 2018-05-30	19:12:12.43	00:00:00.00	HA	900_226000141937	A2	1	54
D 2018-05-30	19:12:12.63	00:00:00.00	HA	900_226000141964	A4	1	3
D 2018-05-30	19:12:13.24	00:00:00.40	HA	900_226000141937	A2	2	1
D 2018-05-30	19:12:14.45	00:00:13.35	HA	900_226000141937	A2	34	1
D 2018-05-30	19:12:14.75	00:00:02.03	HA	900_226000133703	A1	6	1
D 2018-05-30	19:12:15.46	00:00:00.00	HA	900_226000141964	A4	1	6
D 2018-05-30	19:12:16.68	00:00:04.04	HA	900_226000141964	A4	11	2
D 2018-05-30	19:12:18.40	00:00:00.81	HA	900_226000133703	A1	3	3
D 2018-05-30	19:12:20.02	00:00:02.43	HA	900_226000133703	A1	7	1
D 2018-05-30	19:12:21.53	00:00:00.82	HA	900_226000141964	A4	3	1
D 2018-05-30	19:12:23.15	00:00:02.43	HA	900_226000141964	A4	7	1
D 2018-05-30	19:12:23.25	00:00:02.44	HA	900_226000133703	A1	7	1
D 2018-05-30	19:12:26.39	00:00:11.75	HA	900_226000141964	A4	30	1
D 2018-05-30	19:12:28.62	00:00:04.45	HA	900_226000141937	A2	12	1
D 2018-05-30	19:12:28.92	00:00:27.12	HA	900_226000133703	A1	68	7
D 2018-05-30	19:12:33.87	00:00:02.44	HA	900_226000141937	A2	7	1
D 2018-05-30	19:12:37.12	00:00:02.42	HA	900_226000141937	A2	7	1
D 2018-05-30	19:12:40.36	00:00:00.81	HA	900_226000141937	A2	3	1
D 2018-05-30	19:12:41.97	00:00:04.86	HA	900_226000141937	A2	13	1
D 2018-05-30	19:12:42.17	00:00:05.27	HA	900_226000141964	A4	14	9
D 2018-05-30	19:12:47.64	00:00:10.51	HA	900_226000141937	A2	27	1
D 2018-05-30	19:12:48.65	00:00:00.41	HA	900_226000141964	A4	2	2
D 2018-05-30	19:12:49.87	00:00:00.41	HA	900_226000141964	A4	2	1
D 2018-05-30	19:12:59.36	00:00:03.23	HA	900_226000141937	A2	9	2
D 2018-05-30	19:13:03.40	00:00:00.40	HA	900_226000141937	A2	2	1
D 2018-05-30	19:13:04.60	00:00:06.86	HA	900_226000141937	A2	18	1
D 2018-05-30	19:13:12.27	00:00:14.51	HA	900_226000141937	A2	37	1
D 2018-05-30	19:13:27.59	00:00:12.92	HA	900_226000141937	A2	33	1
D 2018-05-30	19:13:41.31	00:00:10.10	HA	900_226000141937	A2	26	1
D 2018-05-30	19:13:43.43	00:00:09.69	HA	900_226000141931	A3	25	411
D 2018-05-30	19:13:52.22	00:00:02.42	HA	900_226000141937	A2	7	1
D 2018-05-30	19:13:55.45	00:00:07.67	HA	900_226000141937	A2	20	1
D 2018-05-30	19:14:03.92	00:00:02.02	HA	900_226000141937	A2	6	1
D 2018-05-30	19:14:06.74	00:00:14.53	HA	900_226000141937	A2	37	1
D 2018-05-30	19:14:22.08	00:00:14.11	HA	900_226000141937	A2	36	1
D 2018-05-30	19:14:37.00	00:00:02.42	HA	900_226000141937	A2	7	1
D 2018-05-30	19:14:40.22	00:00:03.22	HA	900_226000141937	A2	9	1
D 2018-05-30	19:14:44.26	00:00:00.81	HA	900_226000141937	A2	3	1
D 2018-05-30	19:14:45.87	00:00:04.03	HA	900_226000141937	A2	11	1
D 2018-05-30	19:14:48.80	00:00:00.00	HA	900_226000133778	A3	1	137
D 2018-05-30	19:14:49.60	00:00:02.43	HA	900_226000133778	A3	7	1
D 2018-05-30	19:14:50.71	00:00:01.22	HA	900_226000141937	A2	4	1
D 2018-05-30	19:14:52.83	00:00:00.42	HA	900_226000133778	A3	2	1
D 2018-05-30	19:14:54.06	00:00:00.40	HA	900_226000133778	A3	2	1
D 2018-05-30	19:14:54.76	00:00:00.81	HA	900_226000141937	A2	3	6
D 2018-05-30	19:14:56.38	00:00:02.42	HA	900_226000141937	A2	7	1
D 2018-05-30	19:14:59.62	00:00:01.21	HA	900_226000141937	A2	4	1
D 2018-05-30	19:15:01.63	00:00:01.22	HA	900_226000141937	A2	4	1
D 2018-05-30	19:15:02.95	00:00:00.00	HA	900_226000133778	A3	1	20
D 2018-05-30	19:15:03.76	00:00:04.04	HA	900_226000133778	A3	11	1
D 2018-05-30	19:15:11.15	00:00:00.40	HA	900_226000133765	A4	2	348
D 2018-05-30	19:15:18.42	00:00:01.21	HA	900_226000141931	A4	4	16
D 2018-05-30	19:15:27.00	00:00:02.01	HA	900_226000141940	A1	6	373
D 2018-05-30	19:15:29.81	00:00:00.00	HA	900_226000141940	A1	1	1
D 2018-05-30	19:15:30.63	00:00:00.41	HA	900_226000141940	A1	2	1
D 2018-05-30	19:15:33.45	00:00:00.00	HA	900_226000141940	A1	1	5
D 2018-05-30	19:15:34.26	00:00:01.41	HA	900_226000141940	A1	2	1
D 2018-05-30	19:15:35.47	00:00:00.00	HA	900_226000141940	A1	1	1
D 2018-05-30	19:15:36.28	00:00:02.83	HA	900_226000141940	A1	8	1
D 2018-05-30	19:15:50.81	00:00:00.00	HA	900_226000133703	A1	1	27
D 2018-05-30	19:15:55.75	00:00:00.00	HA	900_226000141890	A2	1	129
D 2018-05-30	19:15:58.18	00:00:00.00	HA	900_226000141890	A2	1	5
D 2018-05-30	19:15:58.98	00:00:00.00	HA	900_226000141890	A2	1	1
D 2018-05-30	19:16:00.60	00:00:00.41	HA	900_226000141890	A2	2	3
D 2018-05-30	19:16:04.24	00:00:00.40	HA	900_226000141890	A2	2	7
D 2018-05-30	19:16:06.25	00:00:00.00	HA	900_226000141890	A2	1	3
D 2018-05-30	19:16:09.08	00:00:00.00	HA	900_226000141890	A2	1	6
D 2018-05-30	19:16:10.29	00:00:00.00	HA	900_226000141890	A2	1	2
D 2018-05-30	19:16:12.71	00:00:00.00	HA	900_226000141890	A2	1	4
D 2018-05-30	19:16:13.92	00:00:00.00	HA	900_226000141937	A2	1	2
D 2018-05-30	19:16:15.14	00:00:00.41	HA	900_226000141937	A2	2	2
D 2018-05-30	19:16:18.37	00:00:01.60	HA	900_226000141937	A2	5	6
D 2018-05-30	19:16:21.60	00:00:00.00	HA	900_226000141937	A2	1	3
D 2018-05-30	19:16:22.40	00:00:00.40	HA	900_226000141937	A2	2	1
D 2018-05-30	19:16:23.62	00:00:00.41	HA	900_226000141937	A2	2	1
D 2018-05-30	19:16:24.13	00:00:00.00	HA	900_226000141916	A3	1	186
D 2018-05-30	19:16:25.63	00:00:00.00	HA	900_226000141937	A2	1	3
D 2018-05-30	19:16:25.73	00:00:00.42	HA	900_226000141916	A3	2	3
D 2018-05-30	19:16:28.46	00:00:00.00	HA	900_226000141937	A2	1	6
D 2018-05-30	19:16:30.08	00:00:00.00	HA	900_226000141937	A2	1	3
D 2018-05-30	19:16:33.31	00:00:00.40	HA	900_226000141937	A2	2	7
D 2018-05-30	19:16:34.92	00:00:00.00	HA	900_226000141937	A2	1	2
D 2018-05-30	19:16:35.73	00:00:01.21	HA	900_226000141937	A2	4	1
D 2018-05-30	19:16:37.74	00:00:02.83	HA	900_226000141937	A2	8	1
D 2018-05-30	19:16:41.38	00:00:01.40	HA	900_226000141937	A2	2	1
D 2018-05-30	19:16:42.60	00:00:03.22	HA	900_226000141937	A2	9	1
D 2018-05-30	19:16:47.44	00:00:04.85	HA	900_226000141937	A2	13	2
D 2018-05-30	19:16:53.09	00:00:01.62	HA	900_226000141937	A2	5	1
D 2018-05-30	19:16:55.52	00:00:00.00	HA	900_226000141937	A2	1	1
D 2018-05-30	19:16:56.32	00:00:01.40	HA	900_226000141937	A2	2	1
D 2018-05-30	19:16:57.53	00:00:04.05	HA	900_226000141937	A2	11	1
D 2018-05-30	19:16:58.15	00:00:12.13	HA	900_226000141884	A4	31	240
D 2018-05-30	19:17:02.39	00:00:00.00	HA	900_226000141937	A2	1	1
D 2018-05-30	19:17:04.20	00:00:00.40	HA	900_226000141937	A2	2	1
D 2018-05-30	19:17:06.74	00:00:00.00	HA	900_226000133703	A1	1	186
D 2018-05-30	19:17:08.76	00:00:01.21	HA	900_226000133703	A1	4	4
D 2018-05-30	19:17:17.04	00:00:00.00	HA	900_226000141977	A3	1	124
D 2018-05-30	19:17:17.84	00:00:04.04	HA	900_226000141977	A3	11	1
D 2018-05-30	19:17:26.93	00:01:48.73	HA	900_226000141882	A1	270	41
D 2018-05-30	19:17:58.53	00:00:00.81	HA	900_226000141890	A2	3	135
D 2018-05-30	19:18:00.15	00:00:00.00	HA	900_226000141890	A2	1	1
D 2018-05-30	19:18:00.96	00:00:00.40	HA	900_226000141890	A2	2	1
D 2018-05-30	19:18:02.17	00:00:01.21	HA	900_226000141890	A2	4	1
D 2018-05-30	19:18:07.01	00:00:00.81	HA	900_226000141890	A2	3	8
D 2018-05-30	19:18:09.04	00:00:00.00	HA	900_226000141890	A2	1	2
D 2018-05-30	19:18:09.84	00:00:00.41	HA	900_226000141890	A2	2	1
D 2018-05-30	19:18:11.06	00:00:00.00	HA	900_226000141890	A2	1	1
D 2018-05-30	19:18:11.86	00:00:00.42	HA	900_226000141890	A2	2	1
D 2018-05-30	19:18:14.08	00:00:00.00	HA	900_226000141890	A2	1	1
D 2018-05-30	19:18:14.70	00:00:00.41	HA	900_226000141890	A2	2	3
D 2018-05-30	19:18:17.53	00:00:00.00	HA	900_226000141890	A2	1	5
D 2018-05-30	19:18:19.74	23:59:59.40	HA	900_226000141890	A2	2	2
D 2018-05-30	19:18:24.80	00:00:00.00	HA	900_226000141890	A2	1	13
D 2018-05-30	19:18:25.81	00:00:06.07	HA	900_226000141915	A4	16	186
D 2018-05-30	19:18:26.01	00:00:00.00	HA	900_226000141890	A2	1	2
D 2018-05-30	19:18:26.82	00:00:01.22	HA	900_226000141890	A2	4	1
D 2018-05-30	19:18:28.85	00:00:00.40	HA	900_226000141972	A2	2	1
D 2018-05-30	19:18:32.69	00:00:00.00	HA	900_226000141915	A4	1	1
D 2018-05-30	19:18:38.25	00:00:01.22	HA	900_226000141946	A3	4	188
D 2018-05-30	19:18:41.79	00:00:00.00	HA	900_226000141890	A2	1	30
D 2018-05-30	19:18:42.00	00:00:00.00	HA	900_226000141892	A4	1	22
D 2018-05-30	19:18:43.02	00:00:22.25	HA	900_226000141890	A2	56	2
D 2018-05-30	19:18:48.77	00:00:00.00	HA	900_226000141946	A3	1	22
D 2018-05-30	19:19:03.34	00:00:00.40	HA	900_226000141911	A3	2	35
D 2018-05-30	19:19:24.43	00:00:28.68	HA	900_226000141935	A4	72	104
D 2018-05-30	19:19:34.33	00:00:00.00	HA	900_226000141928	A2	1	71
D 2018-05-30	19:19:55.13	00:00:02.43	HA	900_226000141935	A4	7	4
D 2018-05-30	19:19:55.33	00:00:01.61	HA	900_226000141890	A2	5	51
D 2018-05-30	19:19:57.76	00:00:02.82	HA	900_226000141890	A2	8	1
D 2018-05-30	19:20:02.60	00:00:23.02	HA	900_226000141890	A2	58	4
D 2018-05-30	19:20:14.51	00:00:59.79	HA	900_226000141935	A4	149	41
D 2018-05-30	19:20:36.53	00:00:00.00	HA	900_226000141890	A2	1	26
D 2018-05-30	19:21:15.81	00:00:00.41	HA	900_226000133715	A3	2	326
D 2018-05-30	19:21:19.54	00:00:00.00	HA	900_226000141935	A4	1	12
D 2018-05-30	19:21:21.17	00:00:00.00	HA	900_226000141935	A4	1	3
D 2018-05-30	19:21:21.97	00:00:00.40	HA	900_226000141935	A4	2	1
D 2018-05-30	19:21:23.18	00:00:00.00	HA	900_226000141935	A4	1	1
D 2018-05-30	19:21:24.40	00:00:00.00	HA	900_226000141935	A4	1	2
D 2018-05-30	19:21:26.41	00:00:05.25	HA	900_226000141935	A4	14	4
D 2018-05-30	19:21:26.61	00:00:00.00	HA	900_226000141929	A2	1	123
D 2018-05-30	19:21:32.47	00:00:00.00	HA	900_226000141935	A4	1	1
D 2018-05-30	19:21:33.28	00:00:00.00	HA	900_226000141935	A4	1	1
D 2018-05-30	19:21:34.48	00:00:00.00	HA	900_226000141935	A4	1	2
D 2018-05-30	19:21:36.11	00:00:00.00	HA	900_226000141935	A4	1	3
D 2018-05-30	19:21:38.52	00:00:00.00	HA	900_226000141935	A4	1	5
D 2018-05-30	19:21:40.15	00:00:00.00	HA	900_226000141935	A4	1	3
D 2018-05-30	19:21:43.37	00:00:00.00	HA	900_226000141935	A4	1	7
D 2018-05-30	19:21:46.00	00:00:00.00	HA	900_226000141937	A2	1	47
D 2018-05-30	19:21:47.81	00:00:00.00	HA	900_226000141935	A4	1	10
D 2018-05-30	19:21:48.62	00:00:00.00	HA	900_226000141935	A4	1	1
D 2018-05-30	19:21:49.23	00:00:00.00	HA	900_226000141937	A2	1	7
D 2018-05-30	19:21:49.84	00:00:00.00	HA	900_226000141935	A4	1	2
D 2018-05-30	19:21:50.64	00:00:00.00	HA	900_226000141935	A4	1	1
D 2018-05-30	19:21:50.84	00:00:00.41	HA	900_226000141937	A2	2	3
D 2018-05-30	19:21:50.94	00:00:00.00	HA	900_226000141905	A3	1	85
D 2018-05-30	19:21:51.45	00:00:00.40	HA	900_226000141935	A4	2	1
D 2018-05-30	19:21:54.47	00:00:00.00	HA	900_226000141935	A4	1	3
D 2018-05-30	19:21:55.30	00:00:00.00	HA	900_226000141937	A2	1	9
D 2018-05-30	19:21:57.31	00:00:00.00	HA	900_226000141937	A2	1	4
D 2018-05-30	19:21:58.53	00:00:00.00	HA	900_226000141937	A2	1	2
D 2018-05-30	19:21:59.53	00:00:01.40	HA	900_226000141935	A4	2	14
D 2018-05-30	19:22:00.94	00:00:04.85	HA	900_226000141937	A2	13	5
D 2018-05-30	19:22:01.96	00:00:00.00	HA	900_226000141935	A4	1	4
D 2018-05-30	19:22:03.17	00:00:00.00	HA	900_226000141935	A4	1	2
D 2018-05-30	19:22:05.59	00:00:00.00	HA	900_226000141935	A4	1	5
D 2018-05-30	19:22:06.40	00:00:00.41	HA	900_226000141935	A4	2	1
D 2018-05-30	19:22:06.60	00:00:05.66	HA	900_226000141937	A2	14	1
D 2018-05-30	19:22:09.23	00:00:00.00	HA	900_226000141935	A4	1	5
D 2018-05-30	19:22:10.85	00:00:00.00	HA	900_226000141935	A4	1	3
D 2018-05-30	19:22:13.08	00:00:00.00	HA	900_226000141937	A2	1	1
D 2018-05-30	19:22:15.89	00:00:01.22	HA	900_226000141937	A2	4	6
D 2018-05-30	19:22:19.12	00:00:01.22	HA	900_226000141937	A2	4	4
D 2018-05-30	19:22:21.14	00:00:00.40	HA	900_226000141937	A2	2	1
D 2018-05-30	19:22:23.75	23:59:59.41	HA	900_226000141937	A2	2	2
D 2018-05-30	19:22:23.96	00:00:01.21	HA	900_226000141937	A2	4	1
D 2018-05-30	19:22:25.97	00:00:00.41	HA	900_226000141937	A2	2	1
D 2018-05-30	19:22:29.81	00:00:00.00	HA	900_226000141935	A4	1	45
D 2018-05-30	19:22:33.63	00:00:26.68	HA	900_226000141882	A2	67	17
D 2018-05-30	19:22:43.13	00:00:02.02	HA	900_226000141936	A4	6	32
D 2018-05-30	19:22:55.24	00:00:17.40	HA	900_226000141931	A4	44	24
D 2018-05-30	19:23:07.68	00:00:02.83	HA	900_226000141964	A3	8	188
D 2018-05-30	19:23:18.60	00:00:00.00	HA	900_226000141920	A3	1	19
D 2018-05-30	19:23:23.05	00:00:16.98	HA	900_226000141920	A3	43	10
D 2018-05-30	19:23:53.84	00:01:56.00	HA	900_226000141941	A4	287	101
D 2018-05-30	19:23:59.00	00:00:00.00	HA	900_226000141977	A3	1	46
D 2018-05-30	19:23:59.81	00:00:04.45	HA	900_226000141977	A3	12	1
D 2018-05-30	19:24:05.07	00:00:09.71	HA	900_226000141977	A3	25	1
D 2018-05-30	19:25:08.10	00:00:04.05	HA	900_226000141905	A3	11	131
D 2018-05-30	19:25:12.95	00:00:00.00	HA	900_226000141905	A3	1	1
D 2018-05-30	19:25:36.70	00:00:00.00	HA	900_226000133775	A2	1	385
D 2018-05-30	19:25:37.51	00:00:00.40	HA	900_226000133775	A2	2	1
D 2018-05-30	19:25:42.86	00:00:00.00	HA	900_226000141905	A3	1	72
D 2018-05-30	19:25:47.32	00:00:00.00	HA	900_226000141905	A3	1	10
D 2018-05-30	19:25:48.53	00:00:01.21	HA	900_226000141905	A3	4	2
D 2018-05-30	19:25:50.56	00:00:00.00	HA	900_226000141905	A3	1	1
D 2018-05-30	19:25:51.36	00:00:00.00	HA	900_226000141905	A3	1	1
D 2018-05-30	19:25:51.46	00:00:01.21	HA	900_226000141936	A4	4	3
D 2018-05-30	19:25:56.11	00:00:06.86	HA	900_226000141937	A2	18	44
D 2018-05-30	19:25:57.92	00:00:07.68	HA	900_226000141936	A4	20	12
D 2018-05-30	19:26:06.01	00:00:00.00	HA	900_226000141941	A4	1	0
D 2018-05-30	19:26:06.11	00:00:00.00	HA	900_226000133703	A1	1	1013
D 2018-05-30	19:26:06.81	00:00:00.00	HA	900_226000141936	A4	1	1
D 2018-05-30	19:26:07.62	00:00:00.00	HA	900_226000141941	A4	1	1
D 2018-05-30	19:26:19.32	00:00:00.00	HA	900_226000141936	A4	1	28
D 2018-05-30	19:26:19.52	00:00:04.45	HA	900_226000141937	A2	12	40
D 2018-05-30	19:26:20.94	00:00:00.41	HA	900_226000141936	A4	2	3
D 2018-05-30	19:26:22.55	00:00:00.40	HA	900_226000141936	A4	2	2
D 2018-05-30	19:26:23.26	00:00:01.62	HA	900_226000141886	A3	5	78
D 2018-05-30	19:26:23.77	00:00:06.47	HA	900_226000141936	A4	17	1
D 2018-05-30	19:26:31.64	00:00:01.22	HA	900_226000133775	A2	4	18
D 2018-05-30	19:26:31.84	00:00:02.43	HA	900_226000141936	A4	7	3
D 2018-05-30	19:26:34.07	00:00:01.62	HA	900_226000133775	A2	5	2
D 2018-05-30	19:26:35.49	00:00:01.62	HA	900_226000141936	A4	5	2
D 2018-05-30	19:26:36.50	00:00:01.21	HA	900_226000133775	A2	4	1
D 2018-05-30	19:26:38.51	00:00:00.82	HA	900_226000133775	A2	3	1
D 2018-05-30	19:26:39.13	00:00:00.00	HA	900_226000141936	A4	1	4
D 2018-05-30	19:26:39.23	00:00:01.62	HA	900_226000141928	A1	5	81
D 2018-05-30	19:26:39.93	00:00:03.83	HA	900_226000141936	A4	8	1
D 2018-05-30	19:26:40.14	00:00:01.21	HA	900_226000133775	A2	4	1
D 2018-05-30	19:26:42.16	00:00:01.40	HA	900_226000133775	A2	2	1
D 2018-05-30	19:26:44.58	00:00:00.00	HA	900_226000133715	A4	1	1
D 2018-05-30	19:26:45.18	00:00:00.62	HA	900_226000133775	A2	5	3
D 2018-05-30	19:26:46.41	00:00:00.00	HA	900_226000141936	A4	1	6
D 2018-05-30	19:26:46.61	00:00:01.62	HA	900_226000133775	A2	5	1
D 2018-05-30	19:26:48.83	00:00:00.41	HA	900_226000141936	A4	2	5
D 2018-05-30	19:26:49.04	00:00:00.80	HA	900_226000133775	A2	3	1
D 2018-05-30	19:26:50.64	00:00:00.82	HA	900_226000133775	A2	3	1
D 2018-05-30	19:26:50.84	00:00:00.42	HA	900_226000141936	A4	2	3
D 2018-05-30	19:26:52.07	00:00:01.60	HA	900_226000141936	A4	5	1
D 2018-05-30	19:26:52.67	00:00:01.20	HA	900_226000133775	A2	4	2
D 2018-05-30	19:26:54.49	00:00:00.40	HA	900_226000141936	A4	2	1
D 2018-05-30	19:26:54.69	00:00:00.81	HA	900_226000133775	A2	3	1
D 2018-05-30	19:26:55.70	00:00:02.43	HA	900_226000141936	A4	7	1
D 2018-05-30	19:26:56.30	00:00:00.81	HA	900_226000133775	A2	3	1
D 2018-05-30	19:26:58.33	00:00:00.00	HA	900_226000133775	A2	1	2
D 2018-05-30	19:26:58.93	00:00:00.00	HA	900_226000141936	A4	1	1
D 2018-05-30	19:26:59.53	00:00:00.00	HA	900_226000133775	A2	1	2
D 2018-05-30	19:26:59.73	00:00:00.00	HA	900_226000141936	A4	1	1
D 2018-05-30	19:27:02.56	00:00:00.81	HA	900_226000141936	A4	3	4
D 2018-05-30	19:27:04.18	00:00:06.86	HA	900_226000141936	A4	18	1
D 2018-05-30	19:27:11.84	00:00:01.22	HA	900_226000141936	A4	4	1
D 2018-05-30	19:27:13.86	00:00:09.28	HA	900_226000141936	A4	24	1
D 2018-05-30	19:27:24.34	00:00:15.73	HA	900_226000141936	A4	40	2
D 2018-05-30	19:27:53.37	00:00:00.40	HA	900_226000141922	A4	2	32
D 2018-05-30	19:27:54.98	00:00:07.68	HA	900_226000141922	A4	20	2
D 2018-05-30	19:27:58.71	00:00:33.60	HA	900_226000141954	A1	84	190
D 2018-05-30	19:28:01.24	00:00:03.24	HA	900_226000141925	A2	9	149
D 2018-05-30	19:28:03.47	00:00:03.24	HA	900_226000141922	A4	9	1
D 2018-05-30	19:28:05.29	00:00:01.22	HA	900_226000141925	A2	4	1
D 2018-05-30	19:28:07.32	00:00:03.24	HA	900_226000141925	A2	9	1
D 2018-05-30	19:28:08.92	00:00:11.55	HA	900_226000141922	A4	32	2
D 2018-05-30	19:28:12.77	00:00:00.00	HA	900_226000141925	A2	1	2
D 2018-05-30	19:28:12.58	00:00:01.62	HA	900_226000141925	A2	5	1
D 2018-05-30	19:28:15.02	00:00:00.00	HA	900_226000141925	A2	1	1
D 2018-05-30	19:28:15.82	00:00:00.41	HA	900_226000141925	A2	2	1
D 2018-05-30	19:28:17.04	00:00:00.40	HA	900_226000141925	A2	2	1
D 2018-05-30	19:28:18.25	00:00:00.41	HA	900_226000141925	A2	2	1
D 2018-05-30	19:28:21.29	00:00:00.00	HA	900_226000141922	A4	1	1
D 2018-05-30	19:28:23.10	00:00:02.24	HA	900_226000141922	A4	9	1
D 2018-05-30	19:28:23.11	00:00:00.00	HA	900_226000141925	A2	1	10
D 2018-05-30	19:28:26.34	00:00:00.41	HA	900_226000141925	A2	2	7
D 2018-05-30	19:28:26.54	00:00:00.82	HA	900_226000141922	A4	3	2
D 2018-05-30	19:28:27.96	00:00:00.41	HA	900_226000141925	A2	2	2
D 2018-05-30	19:28:28.57	00:00:01.62	HA	900_226000141922	A4	5	2
D 2018-05-30	19:28:30.39	00:00:00.00	HA	900_226000141925	A2	1	4
D 2018-05-30	19:28:31.01	00:00:01.60	HA	900_226000141922	A4	5	1
D 2018-05-30	19:28:33.13	00:00:09.30	HA	900_226000141954	A1	24	1
D 2018-05-30	19:28:33.43	00:00:02.02	HA	900_226000141922	A4	6	1
D 2018-05-30	19:28:36.26	00:00:00.00	HA	900_226000141922	A4	1	1
D 2018-05-30	19:28:38.07	23:59:59.81	HA	900_226000141922	A4	3	1
D 2018-05-30	19:28:38.48	00:00:00.00	HA	900_226000141925	A2	1	19
D 2018-05-30	19:28:38.68	00:00:00.00	HA	900_226000141922	A4	1	1
D 2018-05-30	19:28:39.90	00:00:01.81	HA	900_226000141922	A4	3	2
D 2018-05-30	19:28:42.93	00:00:00.00	HA	900_226000141925	A2	1	10
D 2018-05-30	19:28:43.24	00:00:03.23	HA	900_226000141954	A1	9	1
D 2018-05-30	19:28:43.74	00:00:00.00	HA	900_226000141925	A2	1	1
D 2018-05-30	19:28:44.55	00:00:00.40	HA	900_226000141925	A2	2	1
D 2018-05-30	19:28:47.28	00:00:08.47	HA	900_226000141954	A1	22	1
D 2018-05-30	19:28:48.18	00:00:00.00	HA	900_226000141925	A2	1	7
D 2018-05-30	19:28:49.00	00:00:00.00	HA	900_226000141925	A2	1	1
D 2018-05-30	19:28:52.63	00:00:00.00	HA	900_226000141925	A2	1	8
D 2018-05-30	19:28:54.24	00:00:00.00	HA	900_226000141925	A2	1	3
D 2018-05-30	19:28:56.96	00:00:23.43	HA	900_226000141954	A1	59	2
D 2018-05-30	19:29:02.92	00:00:00.00	HA	900_226000141905	A4	1	54
D 2018-05-30	19:29:06.95	00:00:09.30	HA	900_226000141905	A4	24	9
D 2018-05-30	19:29:26.03	00:00:08.07	HA	900_226000141960	A1	21	13
D 2018-05-30	19:29:41.65	00:00:00.00	HA	900_226000141920	A4	1	62
D 2018-05-30	19:30:12.97	00:00:02.03	HA	900_226000141977	A3	6	562
D 2018-05-30	19:30:38.76	00:00:14.14	HA	900_226000133768	A3	36	58
D 2018-05-30	19:30:40.68	00:00:13.34	HA	900_226000141929	A2	34	263
D 2018-05-30	19:30:55.02	00:00:00.00	HA	900_226000141883	A4	1	181
D 2018-05-30	19:31:26.67	00:00:00.41	HA	900_226000133699	A2	2	80
D 2018-05-30	19:31:33.72	00:00:00.00	HA	900_226000141883	A4	1	95
D 2018-05-30	19:31:59.13	00:00:00.00	HA	900_226000141883	A4	1	62
D 2018-05-30	19:32:03.95	00:00:00.00	HA	900_226000141883	A4	1	11
D 2018-05-30	19:32:12.42	00:00:00.00	HA	900_226000141883	A4	1	20
D 2018-05-30	19:32:16.45	00:00:00.00	HA	900_226000141883	A4	1	9
D 2018-05-30	19:32:17.26	00:00:00.00	HA	900_226000141883	A4	1	1
D 2018-05-30	19:32:18.86	00:00:00.00	HA	900_226000141883	A4	1	3
D 2018-05-30	19:32:28.14	00:00:16.13	HA	900_226000141930	A4	41	22
D 2018-05-30	19:32:45.49	00:00:22.99	HA	900_226000141930	A4	58	2
D 2018-05-30	19:32:46.59	00:00:00.00	HA	900_226000133724	A3	1	281
D 2018-05-30	19:32:49.81	00:00:01.23	HA	900_226000141966	A3	4	7
D 2018-05-30	19:33:25.88	00:00:00.00	HA	900_226000141924	A1	1	574
D 2018-05-30	19:33:26.18	00:00:02.43	HA	900_226000141936	A4	7	43
D 2018-05-30	19:33:32.63	00:00:00.00	HA	900_226000141936	A4	1	9
D 2018-05-30	19:33:52.35	00:00:14.52	HA	900_226000133683	A4	37	48
D 2018-05-30	19:34:53.25	00:00:21.41	HA	900_226000141960	A1	54	216
D 2018-05-30	19:34:55.77	00:00:10.91	HA	900_226000141925	A2	28	517
D 2018-05-30	19:35:45.88	00:00:00.00	HA	900_226000141923	A3	1	433
D 2018-05-30	19:35:46.69	00:00:00.41	HA	900_226000141923	A3	2	1
D 2018-05-30	19:36:06.03	00:00:15.35	HA	900_226000141947	A3	39	46
D 2018-05-30	19:36:10.97	00:00:03.24	HA	900_226000141936	A4	9	307
D 2018-05-30	19:36:57.74	00:00:01.21	HA	900_226000133768	A4	4	107
D 2018-05-30	19:36:59.76	00:00:00.00	HA	900_226000133768	A4	1	1
D 2018-05-30	19:37:01.77	00:00:00.00	HA	900_226000133768	A4	1	4
D 2018-05-30	19:37:02.58	00:00:08.47	HA	900_226000133768	A4	22	1
D 2018-05-30	19:37:11.86	00:00:03.63	HA	900_226000133768	A4	10	1
D 2018-05-30	19:37:12.16	00:00:01.21	HA	900_226000141911	A3	4	125
D 2018-05-30	19:37:14.18	00:00:00.00	HA	900_226000141911	A3	1	1
D 2018-05-30	19:37:15.79	00:00:00.00	HA	900_226000141911	A3	1	3
D 2018-05-30	19:37:17.60	00:00:00.00	HA	900_226000141911	A3	1	1
D 2018-05-30	19:37:18.61	00:00:00.00	HA	900_226000141911	A3	1	4
D 2018-05-30	19:37:18.71	00:00:01.63	HA	900_226000141955	A4	5	7
D 2018-05-30	19:37:20.24	00:00:00.00	HA	900_226000141911	A3	1	3
D 2018-05-30	19:37:21.15	00:00:00.00	HA	900_226000141955	A4	1	1
D 2018-05-30	19:37:23.16	00:00:11.29	HA	900_226000141955	A4	29	4
D 2018-05-30	19:37:35.26	00:00:01.21	HA	900_226000141955	A4	4	1
D 2018-05-30	19:37:42.11	00:00:00.40	HA	900_226000141955	A4	2	13
D 2018-05-30	19:37:44.71	23:59:59.41	HA	900_226000141955	A4	2	2
D 2018-05-30	19:37:45.33	00:00:02.83	HA	900_226000141955	A4	8	2
D 2018-05-30	19:37:49.36	00:00:00.00	HA	900_226000141955	A4	1	2
D 2018-05-30	19:37:50.07	00:00:10.93	HA	900_226000133683	A3	28	73
D 2018-05-30	19:37:50.57	00:00:00.00	HA	900_226000141955	A4	1	2
D 2018-05-30	19:37:51.39	00:00:00.00	HA	900_226000141955	A4	1	1
D 2018-05-30	19:37:53.20	00:00:01.02	HA	900_226000141955	A4	6	1
D 2018-05-30	19:37:55.44	00:00:00.80	HA	900_226000141955	A4	3	2
D 2018-05-30	19:37:57.05	00:00:01.22	HA	900_226000141955	A4	4	1
D 2018-05-30	19:37:59.88	00:00:00.41	HA	900_226000141955	A4	2	3
D 2018-05-30	19:38:01.50	00:00:01.21	HA	900_226000141955	A4	4	2
D 2018-05-30	19:38:01.70	00:00:00.41	HA	900_226000133775	A2	2	433
D 2018-05-30	19:38:03.52	00:00:00.00	HA	900_226000141955	A4	1	1
D 2018-05-30	19:38:03.72	00:00:00.00	HA	900_226000133775	A2	1	3
D 2018-05-30	19:38:04.33	00:00:00.00	HA	900_226000141955	A4	1	1
D 2018-05-30	19:38:05.73	00:00:00.00	HA	900_226000133775	A2	1	4
D 2018-05-30	19:38:07.26	00:00:00.40	HA	900_226000141897	A1	2	427
D 2018-05-30	19:38:08.56	00:00:00.00	HA	900_226000133775	A2	1	6
D 2018-05-30	19:38:08.86	00:00:00.00	HA	900_226000141897	A1	1	2
D 2018-05-30	19:38:12.50	00:00:00.00	HA	900_226000141897	A1	1	8
D 2018-05-30	19:38:14.81	23:59:59.40	HA	900_226000133775	A2	2	12
D 2018-05-30	19:38:19.36	00:00:00.00	HA	900_226000141897	A1	1	16
D 2018-05-30	19:38:21.48	00:00:00.00	HA	900_226000133775	A2	1	17
D 2018-05-30	19:38:23.69	00:00:01.22	HA	900_226000141886	A4	4	47
D 2018-05-30	19:38:24.61	00:00:00.00	HA	900_226000141897	A1	1	12
D 2018-05-30	19:38:25.42	00:00:00.40	HA	900_226000141897	A1	2	1
D 2018-05-30	19:38:26.64	00:00:00.00	HA	900_226000141897	A1	1	1
D 2018-05-30	19:38:27.14	00:00:00.00	HA	900_226000133775	A2	1	13
D 2018-05-30	19:38:27.84	00:00:00.00	HA	900_226000141897	A1	1	2
D 2018-05-30	19:38:29.06	00:00:00.00	HA	900_226000141897	A1	1	2
D 2018-05-30	19:38:31.18	00:00:00.00	HA	900_226000133775	A2	1	9
D 2018-05-30	19:38:31.98	00:00:00.00	HA	900_226000133775	A2	1	1
D 2018-05-30	19:38:33.19	00:00:00.00	HA	900_226000133775	A2	1	2
D 2018-05-30	19:38:35.52	00:00:00.00	HA	900_226000141897	A1	1	15
D 2018-05-30	19:38:37.82	00:00:00.00	HA	900_226000133775	A2	1	8
D 2018-05-30	19:38:37.63	00:00:00.00	HA	900_226000133775	A2	1	1
D 2018-05-30	19:38:38.44	00:00:00.81	HA	900_226000133775	A2	3	1
D 2018-05-30	19:38:39.14	00:00:00.00	HA	900_226000141897	A1	1	8
D 2018-05-30	19:38:40.06	00:00:00.00	HA	900_226000133775	A2	1	1
D 2018-05-30	19:38:42.37	00:00:00.81	HA	900_226000141897	A1	3	7
D 2018-05-30	19:38:42.47	00:00:00.00	HA	900_226000133775	A2	1	5
D 2018-05-30	19:38:43.29	00:00:00.00	HA	900_226000133775	A2	1	1
D 2018-05-30	19:38:44.80	00:00:00.00	HA	900_226000141897	A1	1	3
D 2018-05-30	19:38:45.30	00:00:00.00	HA	900_226000133775	A2	1	4
D 2018-05-30	19:38:45.60	00:00:00.00	HA	900_226000141897	A1	1	1
D 2018-05-30	19:38:46.41	00:00:00.00	HA	900_226000141897	A1	1	1
D 2018-05-30	19:38:46.51	00:00:00.00	HA	900_226000133775	A2	1	2
D 2018-05-30	19:38:47.23	00:00:00.40	HA	900_226000141897	A1	2	1
D 2018-05-30	19:38:48.43	00:00:00.81	HA	900_226000141897	A1	3	1
D 2018-05-30	19:38:48.93	00:00:00.00	HA	900_226000133775	A2	1	5
D 2018-05-30	19:38:50.05	00:00:00.00	HA	900_226000141897	A1	1	1
D 2018-05-30	19:38:50.55	00:00:00.00	HA	900_226000133775	A2	1	3
D 2018-05-30	19:38:51.85	00:00:00.00	HA	900_226000141897	A1	1	1
D 2018-05-30	19:38:51.76	00:00:00.41	HA	900_226000133775	A2	2	2
D 2018-05-30	19:38:52.87	00:00:00.00	HA	900_226000141897	A1	1	4
D 2018-05-30	19:38:54.58	00:00:00.00	HA	900_226000133775	A2	1	5
D 2018-05-30	19:38:54.88	00:00:00.00	HA	900_226000141897	A1	1	4
D 2018-05-30	19:38:56.80	00:00:00.00	HA	900_226000133775	A2	1	2
D 2018-05-30	19:38:57.11	23:59:59.40	HA	900_226000141897	A1	2	2
D 2018-05-30	19:38:58.52	00:00:00.40	HA	900_226000141897	A1	2	4
D 2018-05-30	19:39:00.15	00:00:00.00	HA	900_226000141897	A1	1	2
D 2018-05-30	19:39:02.96	00:00:00.00	HA	900_226000141897	A1	1	6
D 2018-05-30	19:39:03.07	00:00:00.00	HA	900_226000133775	A2	1	17
D 2018-05-30	19:39:04.58	00:00:00.00	HA	900_226000141897	A1	1	3
D 2018-05-30	19:39:06.09	00:00:00.00	HA	900_226000133775	A2	1	4
D 2018-05-30	19:39:06.89	00:00:00.00	HA	900_226000133775	A2	1	1
D 2018-05-30	19:39:07.20	00:00:00.00	HA	900_226000141897	A1	1	3
D 2018-05-30	19:39:07.00	00:00:00.00	HA	900_226000141897	A1	1	1
D 2018-05-30	19:39:08.72	00:00:00.00	HA	900_226000133775	A2	1	6
D 2018-05-30	19:39:11.94	00:00:00.00	HA	900_226000133775	A2	1	7
D 2018-05-30	19:39:15.97	00:00:00.00	HA	900_226000133775	A2	1	9
D 2018-05-30	19:39:18.39	00:00:00.40	HA	900_226000133775	A2	2	5
D 2018-05-30	19:39:21.61	00:00:00.00	HA	900_226000133775	A2	1	6
D 2018-05-30	19:39:22.41	00:00:00.00	HA	900_226000133775	A2	1	1
D 2018-05-30	19:39:24.94	00:00:00.00	HA	900_226000141977	A3	1	207
D 2018-05-30	19:39:25.64	00:00:00.00	HA	900_226000133775	A2	1	7
D 2018-05-30	19:39:26.85	00:00:01.62	HA	900_226000133775	A2	5	2
D 2018-05-30	19:39:29.28	00:00:00.81	HA	900_226000133775	A2	3	1
D 2018-05-30	19:39:30.89	00:00:00.41	HA	900_226000133775	A2	2	1
D 2018-05-30	19:39:32.40	00:00:00.82	HA	900_226000141897	A1	3	62
D 2018-05-30	19:39:32.91	00:00:00.81	HA	900_226000133775	A2	3	3
D 2018-05-30	19:39:34.43	00:00:01.21	HA	900_226000141897	A1	4	2
D 2018-05-30	19:39:34.93	00:00:00.00	HA	900_226000141925	A2	1	2
D 2018-05-30	19:39:36.15	00:00:00.80	HA	900_226000133775	A2	3	2
D 2018-05-30	19:39:37.76	00:00:00.00	HA	900_226000133775	A2	1	1
D 2018-05-30	19:39:39.08	00:00:00.00	HA	900_226000141913	A3	1	34
D 2018-05-30	19:39:39.78	00:00:21.81	HA	900_226000133775	A2	55	4
D 2018-05-30	19:39:42.71	00:00:00.00	HA	900_226000141913	A3	1	8
D 2018-05-30	19:39:45.14	00:00:00.00	HA	900_226000141913	A3	1	5
D 2018-05-30	19:40:11.25	00:00:09.27	HA	900_226000133775	A2	24	23
D 2018-05-30	19:40:28.97	00:00:06.06	HA	900_226000133703	A2	16	20
D 2018-05-30	19:40:35.93	00:00:02.01	HA	900_226000141913	A3	6	125
D 2018-05-30	19:40:38.75	00:00:00.00	HA	900_226000141913	A3	1	1
D 2018-05-30	19:41:03.51	00:00:03.63	HA	900_226000141897	A1	10	217
D 2018-05-30	19:41:09.67	00:00:02.01	HA	900_226000141954	A2	6	85
D 2018-05-30	19:41:37.24	00:00:23.82	HA	900_226000141958	A4	60	476
D 2018-05-30	19:41:46.32	00:00:00.40	HA	900_226000141893	A2	2	85
D 2018-05-30	19:41:47.93	00:00:00.00	HA	900_226000141893	A2	1	2
D 2018-05-30	19:41:49.14	00:00:00.41	HA	900_226000141893	A2	2	2
D 2018-05-30	19:41:50.36	00:00:02.83	HA	900_226000141893	A2	8	1
D 2018-05-30	19:41:53.99	00:00:03.23	HA	900_226000141893	A2	9	1
D 2018-05-30	19:42:31.04	00:00:00.80	HA	900_226000133775	A2	3	83
D 2018-05-30	19:42:41.71	00:00:29.10	HA	900_226000141883	A4	73	100
D 2018-05-30	19:42:48.77	00:00:00.41	HA	900_226000141943	A2	2	41
D 2018-05-30	19:42:50.79	00:00:00.00	HA	900_226000141943	A2	1	3
D 2018-05-30	19:42:51.60	00:00:03.65	HA	900_226000141943	A2	10	1
D 2018-05-30	19:42:56.85	00:00:01.23	HA	900_226000141943	A2	4	3
D 2018-05-30	19:42:58.88	00:00:01.22	HA	900_226000141943	A2	4	1
D 2018-05-30	19:42:59.59	00:00:08.89	HA	900_226000133699	A1	23	278
D 2018-05-30	19:43:09.39	00:00:01.40	HA	900_226000133703	A2	2	22
D 2018-05-30	19:43:12.42	00:00:00.00	HA	900_226000141883	A4	1	3
D 2018-05-30	19:43:13.03	00:00:11.32	HA	900_226000133703	A2	29	7
D 2018-05-30	19:43:13.23	00:00:55.79	HA	900_226000141883	A4	138	1
D 2018-05-30	19:43:16.37	00:00:00.80	HA	900_226000141913	A3	3	390
D 2018-05-30	19:43:25.56	00:00:02.02	HA	900_226000133703	A2	6	2
D 2018-05-30	19:43:28.39	00:00:00.00	HA	900_226000133703	A2	1	1
D 2018-05-30	19:43:31.52	00:00:13.35	HA	900_226000141885	A1	34	55
D 2018-05-30	19:44:09.83	00:00:00.80	HA	900_226000141958	A4	3	1
D 2018-05-30	19:44:19.91	00:00:06.46	HA	900_226000141958	A4	17	22
D 2018-05-30	19:44:27.18	00:00:00.00	HA	900_226000141886	A4	1	1
D 2018-05-30	19:44:29.20	00:00:14.15	HA	900_226000141958	A4	36	4
D 2018-05-30	19:44:39.40	00:00:00.81	HA	900_226000141927	A1	3	134
D 2018-05-30	19:44:41.02	00:00:00.00	HA	900_226000141927	A1	1	1
D 2018-05-30	19:44:41.82	00:00:00.00	HA	900_226000141927	A1	1	1
D 2018-05-30	19:44:42.63	00:00:16.99	HA	900_226000141927	A1	43	1
D 2018-05-30	19:44:46.58	00:00:00.00	HA	900_226000141883	A4	1	7
D 2018-05-30	19:44:47.38	00:00:01.63	HA	900_226000141958	A4	5	1
D 2018-05-30	19:44:50.62	00:00:00.41	HA	900_226000141958	A4	2	3
D 2018-05-30	19:44:51.83	00:00:06.49	HA	900_226000141883	A4	17	1
D 2018-05-30	19:44:53.65	00:00:00.00	HA	900_226000141897	A2	1	208
D 2018-05-30	19:44:57.30	00:00:00.00	HA	900_226000141897	A2	1	8
D 2018-05-30	19:44:59.12	00:00:02.43	HA	900_226000141958	A4	7	1
D 2018-05-30	19:45:02.06	00:00:01.81	HA	900_226000141927	A1	3	5
D 2018-05-30	19:45:03.67	00:00:04.46	HA	900_226000141927	A1	12	1
D 2018-05-30	19:45:06.80	00:00:03.24	HA	900_226000141958	A4	9	12
D 2018-05-30	19:45:11.26	00:00:08.09	HA	900_226000141958	A4	21	2
D 2018-05-30	19:45:11.46	00:00:00.00	HA	900_226000141925	A2	1	34
D 2018-05-30	19:45:13.48	00:00:00.00	HA	900_226000141925	A2	1	4
D 2018-05-30	19:45:14.19	00:00:15.79	HA	900_226000141927	A1	40	14
D 2018-05-30	19:45:15.10	00:00:00.40	HA	900_226000141925	A2	2	3
D 2018-05-30	19:45:16.31	00:00:01.41	HA	900_226000141925	A2	2	1
D 2018-05-30	19:45:17.53	00:00:00.81	HA	900_226000141925	A2	3	1
D 2018-05-30	19:45:19.15	00:00:00.40	HA	900_226000141925	A2	2	1
D 2018-05-30	19:45:20.16	00:00:08.10	HA	900_226000141958	A4	21	1
D 2018-05-30	19:45:20.37	00:00:00.00	HA	900_226000141925	A2	1	1
D 2018-05-30	19:45:21.17	00:00:00.00	HA	900_226000141925	A2	1	1
D 2018-05-30	19:45:21.98	00:00:00.41	HA	900_226000141925	A2	2	1
D 2018-05-30	19:45:23.60	00:00:00.81	HA	900_226000141925	A2	3	2
D 2018-05-30	19:45:27.04	23:59:59.40	HA	900_226000141925	A2	2	3
D 2018-05-30	19:45:27.65	00:00:17.81	HA	900_226000141925	A2	45	2
D 2018-05-30	19:45:29.07	00:00:34.37	HA	900_226000141958	A4	85	1
D 2018-05-30	19:45:30.78	00:00:00.00	HA	900_226000141927	A1	1	1
D 2018-05-30	19:45:32.01	00:00:00.00	HA	900_226000141927	A1	1	2
D 2018-05-30	19:45:46.26	00:00:00.40	HA	900_226000141925	A2	2	1
D 2018-05-30	19:45:47.48	00:00:00.00	HA	900_226000141925	A2	1	1
D 2018-05-30	19:45:48.29	00:00:01.40	HA	900_226000141925	A2	2	1
D 2018-05-30	19:45:51.12	00:00:00.40	HA	900_226000141925	A2	2	5
D 2018-05-30	19:45:53.72	00:00:00.22	HA	900_226000141925	A2	4	1
D 2018-05-30	19:45:55.15	00:00:00.00	HA	900_226000141925	A2	1	2
D 2018-05-30	19:45:56.37	00:00:00.40	HA	900_226000141925	A2	2	2
D 2018-05-30	19:45:58.38	00:00:00.00	HA	900_226000141925	A2	1	3
D 2018-05-30	19:45:59.19	00:00:03.24	HA	900_226000141925	A2	9	1
D 2018-05-30	19:46:03.24	00:00:01.80	HA	900_226000141925	A2	3	1
D 2018-05-30	19:46:04.84	00:00:01.22	HA	900_226000141925	A2	4	1
D 2018-05-30	19:46:06.87	00:00:03.63	HA	900_226000141925	A2	10	1
D 2018-05-30	19:46:11.30	00:00:03.23	HA	900_226000141925	A2	9	1
D 2018-05-30	19:46:16.95	00:00:00.00	HA	900_226000141916	A2	1	5
D 2018-05-30	19:46:18.16	00:00:36.36	HA	900_226000141916	A2	91	2
D 2018-05-30	19:46:32.19	00:00:00.81	HA	900_226000141927	A1	3	147
D 2018-05-30	19:46:35.01	00:00:18.61	HA	900_226000141927	A1	47	4
D 2018-05-30	19:46:55.33	00:00:08.47	HA	900_226000141916	A2	22	1
D 2018-05-30	19:47:02.89	00:00:10.50	HA	900_226000141927	A1	27	22
D 2018-05-30	19:47:05.12	00:00:00.40	HA	900_226000141955	A3	2	561
D 2018-05-30	19:47:12.29	00:00:00.40	HA	900_226000141925	A2	2	20
D 2018-05-30	19:47:19.05	00:00:35.99	HA	900_226000141927	A1	90	13
D 2018-05-30	19:47:48.66	00:00:00.42	HA	900_226000141937	A2	2	88
D 2018-05-30	19:47:51.09	00:00:00.00	HA	900_226000141937	A2	1	4
D 2018-05-30	19:47:51.90	00:00:01.21	HA	900_226000141937	A2	4	1
D 2018-05-30	19:47:54.73	00:00:01.61	HA	900_226000141937	A2	5	3
D 2018-05-30	19:47:57.15	00:00:00.00	HA	900_226000141937	A2	1	1
D 2018-05-30	19:47:57.95	00:00:00.00	HA	900_226000141937	A2	1	1
D 2018-05-30	19:47:58.77	00:00:02.42	HA	900_226000141937	A2	7	1
D 2018-05-30	19:48:01.99	00:00:02.43	HA	900_226000141937	A2	7	1
D 2018-05-30	19:48:05.63	00:00:01.21	HA	900_226000141937	A2	4	2
D 2018-05-30	19:48:08.05	00:00:02.83	HA	900_226000141937	A2	8	2
D 2018-05-30	19:48:11.68	00:00:00.41	HA	900_226000141937	A2	2	1
D 2018-05-30	19:48:12.90	00:00:01.61	HA	900_226000141937	A2	5	1
D 2018-05-30	19:48:15.32	00:00:00.00	HA	900_226000141937	A1	1	50
D 2018-05-30	19:48:16.13	00:00:00.81	HA	900_226000141937	A2	3	2
D 2018-05-30	19:48:17.75	00:00:06.46	HA	900_226000141937	A2	17	1
D 2018-05-30	19:48:25.02	00:00:00.00	HA	900_226000141937	A2	1	1
D 2018-05-30	19:48:25.82	00:00:06.08	HA	900_226000141937	A2	16	1
D 2018-05-30	19:48:27.34	00:00:00.00	HA	900_226000141927	A1	1	28
D 2018-05-30	19:48:29.37	00:00:08.10	HA	900_226000141927	A1	21	4
D 2018-05-30	19:48:32.41	00:00:12.57	HA	900_226000141952	A3	32	213
D 2018-05-30	19:48:33.11	00:00:03.25	HA	900_226000141937	A2	9	2
D 2018-05-30	19:48:36.15	00:00:02.85	HA	900_226000141958	A4	8	376
D 2018-05-30	19:48:37.17	00:00:07.49	HA	900_226000141937	A2	17	1
D 2018-05-30	19:48:38.29	00:00:02.03	HA	900_226000141927	A1	6	1
D 2018-05-30	19:48:39.80	00:00:00.42	HA	900_226000141958	A4	2	1
D 2018-05-30	19:48:41.03	00:00:03.65	HA	900_226000141958	A4	10	1
D 2018-05-30	19:48:41.13	00:00:00.00	HA	900_226000141927	A1	1	1
D 2018-05-30	19:48:42.34	00:00:02.44	HA	900_226000141927	A1	7	2
D 2018-05-30	19:48:44.48	00:00:09.33	HA	900_226000141937	A2	24	1
D 2018-05-30	19:48:45.48	00:00:01.22	HA	900_226000141958	A4	4	1
D 2018-05-30	19:48:45.59	00:00:04.06	HA	900_226000141927	A1	11	1
D 2018-05-30	19:48:45.79	00:00:07.31	HA	900_226000141952	A3	19	1
D 2018-05-30	19:48:47.52	00:00:00.00	HA	900_226000141958	A4	1	1
D 2018-05-30	19:48:48.34	00:00:00.00	HA	900_226000141958	A4	1	1
D 2018-05-30	19:48:49.55	00:00:01.63	HA	900_226000141958	A4	5	2
D 2018-05-30	19:48:50.46	00:00:04.47	HA	900_226000141927	A1	12	1
D 2018-05-30	19:48:51.99	00:00:01.21	HA	900_226000141958	A4	4	1
D 2018-05-30	19:48:53.91	00:00:00.41	HA	900_226000141952	A3	2	1
D 2018-05-30	19:48:54.02	00:00:00.40	HA	900_226000141958	A4	2	1
D 2018-05-30	19:48:54.62	00:00:00.00	HA	900_226000141937	A2	1	1
D 2018-05-30	19:48:55.43	00:00:00.00	HA	900_226000141937	A2	1	1
D 2018-05-30	19:48:55.53	00:00:00.00	HA	900_226000141952	A3	1	2
D 2018-05-30	19:48:59.37	00:00:00.41	HA	900_226000141952	A4	2	2
D 2018-05-30	19:48:59.47	00:00:00.00	HA	900_226000141958	A1	1	1
D 2018-05-30	19:48:59.57	00:00:00.00	HA	900_226000141927	A2	1	0
D 2018-05-30	19:48:59.68	00:00:00.00	HA	900_226000141937	A3	1	0
D 2018-05-30	19:48:57.35	00:00:02.43	HA	900_226000141952	A1	7	0
D 2018-05-30	19:48:57.55	00:00:02.02	HA	900_226000141927	A3	6	0
D 2018-05-30	19:48:57.65	00:00:02.03	HA	900_226000141937	A4	6	0
D 2018-05-30	19:48:58.67	00:00:00.00	HA	900_226000141958	A2	1	3
D 2018-05-30	19:48:59.47	00:00:00.00	HA	900_226000141958	A2	1	1
D 2018-05-30	19:49:02.72	00:00:00.81	HA	900_226000141958	A3	3	0
D 2018-05-30	19:49:02.82	00:00:01.63	HA	900_226000141927	A4	5	0
D 2018-05-30	19:49:03.33	00:00:01.62	HA	900_226000141937	A1	5	1
D 2018-05-30	19:49:02.01	00:00:02.44	HA	900_226000141927	A3	7	3
D 2018-05-30	19:49:02.11	00:00:00.00	HA	900_226000141937	A4	1	1
D 2018-05-30	19:49:02.72	00:00:00.81	HA	900_226000141958	A2	3	8
D 2018-05-30	19:49:03.33	00:00:07.29	HA	900_226000141937	A4	10	2
D 2018-05-30	19:49:08.79	00:00:01.62	HA	900_226000141941	A2	5	3
D 2018-05-30	19:49:08.89	00:00:01.63	HA	900_226000141927	A3	5	1
D 2018-05-30	19:49:08.08	00:00:02.44	HA	900_226000141927	A2	7	0
D 2018-05-30	19:49:08.18	00:00:13.57	HA	900_226000141937	A3	37	0
D 2018-05-30	19:49:08.38	00:00:02.84	HA	900_226000141941	A1	8	13
D 2018-05-30	19:49:11.72	00:00:00.00	HA	900_226000141927	A2	1	2
D 2018-05-30	19:49:12.03	00:00:00.00	HA	900_226000141941	A1	1	1
D 2018-05-30	19:49:12.84	00:00:00.81	HA	900_226000141941	A1	3	1
D 2018-05-30	19:49:22.56	00:00:02.83	HA	900_226000141937	A3	8	1
D 2018-05-30	19:49:25.69	00:00:00.00	HA	900_226000141960	A2	1	36
D 2018-05-30	19:49:26.20	00:00:00.81	HA	900_226000141937	A3	3	1
D 2018-05-30	19:49:27.41	00:00:02.83	HA	900_226000141937	A2	8	3
D 2018-05-30	19:49:31.06	00:00:01.60	HA	900_226000141937	A2	5	1
D 2018-05-30	19:49:33.48	00:00:04.04	HA	900_226000141937	A2	11	1
D 2018-05-30	19:49:38.32	00:00:07.28	HA	900_226000141937	A2	19	1
D 2018-05-30	19:49:43.38	00:00:00.00	HA	900_226000141958	A4	1	90
D 2018-05-30	19:49:45.90	00:00:00.41	HA	900_226000141927	A1	2	81
D 2018-05-30	19:49:46.21	00:00:01.61	HA	900_226000141886	A4	5	6
D 2018-05-30	19:49:46.41	00:00:00.81	HA	900_226000141937	A2	3	1
D 2018-05-30	19:49:47.52	00:00:00.81	HA	900_226000141927	A1	3	2
D 2018-05-30	19:49:48.03	00:00:02.62	HA	900_226000141937	A2	5	1
D 2018-05-30	19:49:49.15	00:00:01.61	HA	900_226000141927	A1	5	1
D 2018-05-30	19:49:50.46	00:00:03.23	HA	900_226000141937	A2	9	1
D 2018-05-30	19:49:51.56	00:00:00.00	HA	900_226000141927	A1	1	1
D 2018-05-30	19:49:53.78	00:00:00.00	HA	900_226000141927	A1	1	2
D 2018-05-30	19:49:54.39	00:00:00.82	HA	900_226000141927	A1	3	3
D 2018-05-30	19:49:54.49	00:00:04.45	HA	900_226000141937	A2	12	1
D 2018-05-30	19:49:56.42	00:00:03.64	HA	900_226000141927	A1	10	2
D 2018-05-30	19:49:59.76	00:00:00.00	HA	900_226000141937	A2	1	1
D 2018-05-30	19:50:00.56	00:00:00.00	HA	900_226000141937	A2	1	1
D 2018-05-30	19:50:01.37	00:00:04.05	HA	900_226000141937	A2	11	1
D 2018-05-30	19:50:03.69	00:00:00.82	HA	900_226000141927	A1	3	8
D 2018-05-30	19:50:07.12	00:00:00.00	HA	900_226000141927	A1	1	3
D 2018-05-30	19:50:07.22	00:00:00.00	HA	900_226000141937	A2	1	1
D 2018-05-30	19:50:07.04	00:00:05.25	HA	900_226000141937	A2	14	1
D 2018-05-30	19:50:13.10	00:00:03.63	HA	900_226000141937	A2	10	1
D 2018-05-30	19:50:17.54	00:00:18.61	HA	900_226000141937	A2	47	1
D 2018-05-30	19:50:24.52	00:00:00.00	HA	900_226000141906	A3	1	141
D 2018-05-30	19:50:25.32	00:00:00.00	HA	900_226000141906	A3	1	1
D 2018-05-30	19:50:26.54	00:00:00.00	HA	900_226000141906	A3	1	2
D 2018-05-30	19:50:27.35	00:00:03.24	HA	900_226000141906	A3	9	1
D 2018-05-30	19:50:31.39	00:00:02.03	HA	900_226000141906	A3	6	1
D 2018-05-30	19:50:36.95	00:00:04.84	HA	900_226000141937	A2	13	1
D 2018-05-30	19:50:42.61	00:00:00.00	HA	900_226000141937	A2	1	1
D 2018-05-30	19:50:43.41	00:00:00.00	HA	900_226000141937	A2	1	1
D 2018-05-30	19:50:44.22	00:00:00.40	HA	900_226000141937	A2	2	1
D 2018-05-30	19:50:45.43	00:00:08.09	HA	900_226000141937	A2	21	1
D 2018-05-30	19:50:49.67	00:00:00.00	HA	900_226000141958	A4	1	152
D 2018-05-30	19:50:50.48	00:00:00.82	HA	900_226000141958	A4	3	1
D 2018-05-30	19:50:52.10	00:00:00.00	HA	900_226000141958	A4	1	1
D 2018-05-30	19:50:52.90	00:00:03.65	HA	900_226000141958	A4	10	1
D 2018-05-30	19:50:54.33	00:00:01.21	HA	900_226000141937	A2	4	1
D 2018-05-30	19:50:56.35	00:00:11.32	HA	900_226000141937	A2	29	1
D 2018-05-30	19:50:58.36	00:00:03.05	HA	900_226000141958	A4	11	1
D 2018-05-30	19:51:08.47	00:00:01.63	HA	900_226000141937	A2	5	1
D 2018-05-30	19:51:10.90	00:00:01.61	HA	900_226000141937	A2	5	1
D 2018-05-30	19:51:14.13	00:00:01.21	HA	900_226000141937	A2	4	3
D 2018-05-30	19:51:16.15	00:00:02.02	HA	900_226000141937	A2	6	1
D 2018-05-30	19:51:18.97	00:00:01.21	HA	900_226000141937	A2	4	1
D 2018-05-30	19:51:21.00	00:00:05.64	HA	900_226000141937	A2	15	1
D 2018-05-30	19:51:27.45	00:00:00.40	HA	900_226000141937	A2	2	1
D 2018-05-30	19:51:28.67	00:00:06.05	HA	900_226000141937	A2	16	1
D 2018-05-30	19:51:35.53	00:00:00.41	HA	900_226000141937	A2	2	1
D 2018-05-30	19:51:36.74	00:00:04.85	HA	900_226000141937	A2	13	1
D 2018-05-30	19:51:42.39	00:00:03.65	HA	900_226000141937	A2	10	1
D 2018-05-30	19:51:46.84	00:00:00.81	HA	900_226000141937	A2	3	1
D 2018-05-30	19:51:48.45	00:00:00.40	HA	900_226000141937	A2	2	1
D 2018-05-30	19:51:50.08	00:00:02.82	HA	900_226000141937	A2	8	2
D 2018-05-30	19:51:53.71	00:00:01.20	HA	900_226000141937	A2	4	1
D 2018-05-30	19:51:54.21	00:00:00.00	HA	900_226000141896	A3	1	199
D 2018-05-30	19:51:55.43	00:00:00.00	HA	900_226000141896	A3	1	2
D 2018-05-30	19:51:55.73	00:00:02.21	HA	900_226000141937	A2	4	1
D 2018-05-30	19:51:57.74	00:00:02.03	HA	900_226000141937	A2	6	1
D 2018-05-30	19:52:00.37	00:00:02.43	HA	900_226000141935	A4	7	145
D 2018-05-30	19:52:00.57	00:00:01.22	HA	900_226000141937	A2	4	1
D 2018-05-30	19:52:03.02	00:00:00.00	HA	900_226000141937	A2	1	2
D 2018-05-30	19:52:03.82	00:00:02.43	HA	900_226000141937	A2	7	1
D 2018-05-30	19:52:07.45	00:00:03.23	HA	900_226000141937	A2	9	2
D 2018-05-30	19:52:11.49	00:00:01.21	HA	900_226000141937	A2	4	1
D 2018-05-30	19:52:13.91	00:00:00.00	HA	900_226000141937	A2	1	2
D 2018-05-30	19:52:14.72	00:00:00.00	HA	900_226000141937	A2	1	1
D 2018-05-30	19:52:15.53	00:00:04.03	HA	900_226000141937	A2	11	1
D 2018-05-30	19:52:20.37	00:00:00.00	HA	900_226000141937	A2	1	1
D 2018-05-30	19:52:22.18	00:00:03.43	HA	900_226000141937	A2	12	1
D 2018-05-30	19:52:26.42	00:00:02.01	HA	900_226000141937	A2	6	1
D 2018-05-30	19:52:29.25	00:00:02.01	HA	900_226000141937	A2	6	1
D 2018-05-30	19:52:32.07	00:00:02.83	HA	900_226000141937	A2	8	1
D 2018-05-30	19:52:37.72	00:05:19.91	HA	900_226000141937	A2	791	6
D 2018-05-30	19:53:20.41	00:00:46.93	HA	900_226000141972	A1	117	480
D 2018-05-30	19:53:46.07	00:01:11.68	HA	900_226000141896	A3	178	273
D 2018-05-30	19:53:55.08	00:00:02.04	HA	900_226000141898	A4	6	276
D 2018-05-30	19:54:08.15	00:02:12.00	HA	900_226000141972	A1	325	1
D 2018-05-30	19:54:58.57	00:00:56.73	HA	900_226000141896	A3	141	1
D 2018-05-30	19:55:14.07	00:00:06.49	HA	900_226000141958	A4	17	189
D 2018-05-30	19:55:49.31	00:00:01.62	HA	900_226000141958	A4	5	70
D 2018-05-30	19:55:57.72	00:00:00.41	HA	900_226000141896	A3	2	5
D 2018-05-30	19:56:20.96	00:00:00.41	HA	900_226000141927	A1	2	1
D 2018-05-30	19:56:54.09	00:00:08.89	HA	900_226000141972	A1	23	80
D 2018-05-30	19:57:13.68	00:00:00.00	HA	900_226000141930	A3	1	186
D 2018-05-30	19:57:51.87	00:00:00.00	HA	900_226000141972	A1	1	120
D 2018-05-30	19:57:53.09	00:00:00.00	HA	900_226000141972	A1	1	2
D 2018-05-30	19:57:53.89	00:00:00.81	HA	900_226000141972	A1	3	1
D 2018-05-30	19:57:55.52	00:00:00.40	HA	900_226000141972	A1	2	1
D 2018-05-30	19:57:58.45	00:00:00.40	HA	900_226000141977	A2	2	1
D 2018-05-30	19:57:59.55	00:00:00.00	HA	900_226000141972	A1	1	8
D 2018-05-30	19:58:00.06	00:00:01.81	HA	900_226000141977	A2	3	2
D 2018-05-30	19:58:00.36	00:00:00.00	HA	900_226000141972	A1	1	1
D 2018-05-30	19:58:02.68	00:00:00.00	HA	900_226000141977	A2	1	1
D 2018-05-30	19:58:02.48	00:00:00.40	HA	900_226000141977	A2	2	1
D 2018-05-30	19:58:02.78	00:00:00.00	HA	900_226000141972	A1	1	5
D 2018-05-30	19:58:03.59	00:00:00.00	HA	900_226000141972	A1	1	1
D 2018-05-30	19:58:04.80	00:00:00.40	HA	900_226000141972	A1	2	2
D 2018-05-30	19:58:06.01	00:00:00.40	HA	900_226000141927	A1	2	1
D 2018-05-30	19:58:07.23	00:00:00.00	HA	900_226000141927	A1	1	1
D 2018-05-30	19:58:12.37	00:00:02.43	HA	900_226000141920	A4	7	348
D 2018-05-30	19:58:18.13	00:00:00.40	HA	900_226000141972	A1	2	26
D 2018-05-30	19:58:20.95	00:00:00.00	HA	900_226000141972	A1	1	5
D 2018-05-30	19:58:22.97	00:00:00.00	HA	900_226000141972	A1	1	4
D 2018-05-30	19:58:24.58	00:00:00.00	HA	900_226000141972	A1	1	3
D 2018-05-30	19:58:25.39	00:00:00.00	HA	900_226000141972	A1	1	1
D 2018-05-30	19:58:29.03	00:00:00.00	HA	900_226000141972	A1	1	8
D 2018-05-30	19:58:31.04	00:00:00.00	HA	900_226000141972	A1	1	4
D 2018-05-30	19:58:33.45	00:00:00.40	HA	900_226000141972	A1	2	5
D 2018-05-30	19:58:35.07	00:00:00.81	HA	900_226000141972	A1	3	2
D 2018-05-30	19:58:38.30	00:00:00.40	HA	900_226000141972	A1	2	5
D 2018-05-30	19:58:40.71	00:00:00.41	HA	900_226000141972	A1	2	4
D 2018-05-30	19:58:44.75	00:00:00.00	HA	900_226000141972	A1	1	8
D 2018-05-30	19:58:45.56	00:00:00.00	HA	900_226000141972	A1	1	1
D 2018-05-30	19:58:46.36	00:00:01.40	HA	900_226000141972	A1	2	1
D 2018-05-30	19:58:48.38	00:00:00.80	HA	900_226000141972	A1	3	3
D 2018-05-30	19:58:49.98	00:00:00.00	HA	900_226000141972	A1	1	1
D 2018-05-30	19:58:50.80	00:00:00.00	HA	900_226000141972	A1	1	1
D 2018-05-30	19:58:52.41	00:00:00.40	HA	900_226000141972	A1	2	3
D 2018-05-30	19:58:54.03	00:00:00.00	HA	900_226000141972	A1	1	2
D 2018-05-30	19:58:55.63	00:00:00.81	HA	900_226000141972	A1	3	3
D 2018-05-30	19:58:58.05	00:00:00.00	HA	900_226000141972	A1	1	3
D 2018-05-30	19:58:58.86	00:00:00.00	HA	900_226000141972	A1	1	1
D 2018-05-30	19:59:01.28	00:00:00.40	HA	900_226000141972	A1	2	5
D 2018-05-30	19:59:02.49	00:00:00.00	HA	900_226000141972	A1	1	1
D 2018-05-30	19:59:04.50	00:00:00.81	HA	900_226000141972	A1	3	4
D 2018-05-30	19:59:06.52	00:00:00.00	HA	900_226000141972	A1	1	2
D 2018-05-30	19:59:08.14	00:00:00.00	HA	900_226000141972	A1	1	3
D 2018-05-30	19:59:09.35	00:00:00.40	HA	900_226000141972	A1	2	2
D 2018-05-30	19:59:11.76	00:00:00.41	HA	900_226000141972	A1	2	4
D 2018-05-30	19:59:13.37	00:00:00.00	HA	900_226000141972	A1	1	2
D 2018-05-30	19:59:14.18	00:00:00.00	HA	900_226000141972	A1	1	1
D 2018-05-30	19:59:15.40	00:00:00.40	HA	900_226000141972	A1	2	2
D 2018-05-30	19:59:16.61	00:00:00.40	HA	900_226000141972	A1	2	1
D 2018-05-30	19:59:17.81	00:00:00.00	HA	900_226000141972	A1	1	1
D 2018-05-30	19:59:18.62	00:00:00.00	HA	900_226000141972	A1	1	1
D 2018-05-30	19:59:19.43	00:00:00.00	HA	900_226000141972	A1	1	1
D 2018-05-30	19:59:20.23	00:00:00.40	HA	900_226000141972	A1	2	1
D 2018-05-30	19:59:23.85	00:00:00.00	HA	900_226000141927	A1	1	7
D 2018-05-30	19:59:26.27	00:00:00.00	HA	900_226000141927	A1	1	5
D 2018-05-30	19:59:26.57	00:01:17.20	HA	900_226000141915	A4	192	177
D 2018-05-30	19:59:27.09	00:00:00.00	HA	900_226000141927	A1	1	1
D 2018-05-30	19:59:27.89	00:00:01.21	HA	900_226000141927	A1	4	1
D 2018-05-30	19:59:33.55	00:00:00.00	HA	900_226000141927	A1	1	10
D 2018-05-30	19:59:34.36	00:00:00.00	HA	900_226000141927	A1	1	1
D 2018-05-30	19:59:38.39	00:00:00.00	HA	900_226000141927	A1	1	9
D 2018-05-30	19:59:39.21	00:00:00.00	HA	900_226000141927	A1	1	1
D 2018-05-30	19:59:42.84	00:00:00.00	HA	900_226000141927	A1	1	8
D 2018-05-30	19:59:52.13	00:00:00.00	HA	900_226000141927	A1	1	22
D 2018-05-30	19:59:53.34	00:00:00.00	HA	900_226000141927	A1	1	2
D 2018-05-30	19:59:54.14	00:00:00.40	HA	900_226000141927	A1	2	1
D 2018-05-30	19:59:58.59	00:00:00.41	HA	900_226000141927	A1	2	9
D 2018-05-30	19:59:59.80	00:03:50.33	HA	900_226000141927	A1	571	1
D 2018-05-30	20:00:04.35	00:00:00.00	HA	900_226000141937	A2	1	300
D 2018-05-30	20:00:53.88	00:00:00.00	HA	900_226000133734	A4	1	24
D 2018-05-30	20:00:54.69	00:00:00.00	HA	900_226000133734	A4	1	1
D 2018-05-30	20:00:59.95	00:00:00.41	HA	900_226000133734	A4	2	12
D 2018-05-30	20:01:01.17	00:00:01.41	HA	900_226000133734	A4	2	1
D 2018-05-30	20:01:01.47	00:00:00.00	HA	900_226000141913	A3	1	563
D 2018-05-30	20:01:03.38	00:00:00.00	HA	900_226000133734	A4	1	1
D 2018-05-30	20:01:04.09	00:00:00.00	HA	900_226000141913	A3	1	3
D 2018-05-30	20:01:03.60	00:00:02.43	HA	900_226000133734	A4	7	2
D 2018-05-30	20:01:03.90	00:00:00.41	HA	900_226000141913	A3	2	1
D 2018-05-30	20:01:06.11	23:59:59.41	HA	900_226000141913	A3	2	1
D 2018-05-30	20:01:07.83	00:00:00.62	HA	900_226000133734	A4	5	1
D 2018-05-30	20:01:07.55	00:00:00.00	HA	900_226000141913	A3	1	4
D 2018-05-30	20:01:10.26	00:00:00.41	HA	900_226000133734	A4	2	1
D 2018-05-30	20:01:10.48	00:00:00.00	HA	900_226000133734	A4	1	1
D 2018-05-30	20:01:11.28	00:00:00.00	HA	900_226000133734	A4	1	1
D 2018-05-30	20:01:13.51	00:00:30.34	HA	900_226000141901	A2	76	170
D 2018-05-30	20:01:23.83	00:00:02.02	HA	900_226000141951	A4	6	30
D 2018-05-30	20:01:44.67	00:00:24.25	HA	900_226000141901	A2	61	1
D 2018-05-30	20:02:06.70	00:00:01.21	HA	900_226000141951	A4	4	100
D 2018-05-30	20:03:16.67	00:00:00.41	HA	900_226000133700	A2	2	167
D 2018-05-30	20:03:17.88	00:02:03.86	HA	900_226000133700	A2	307	1
D 2018-05-30	20:03:30.60	00:00:00.82	HA	900_226000141935	A4	3	204
D 2018-05-30	20:03:32.23	00:00:01.21	HA	900_226000141935	A4	4	1
D 2018-05-30	20:03:36.68	00:00:03.24	HA	900_226000133710	A4	9	7
D 2018-05-30	20:03:41.54	00:00:02.42	HA	900_226000133710	A4	7	3
D 2018-05-30	20:03:52.15	00:02:05.91	HA	900_226000141927	A1	311	4
D 2018-05-30	20:03:56.39	00:00:02.02	HA	900_226000141955	A3	6	417
D 2018-05-30	20:03:59.23	00:00:00.00	HA	900_226000141955	A3	1	1
D 2018-05-30	20:04:15.90	00:00:44.16	HA	900_226000133710	A4	110	78
D 2018-05-30	20:04:53.88	00:00:00.00	HA	900_226000133775	A3	1	134
D 2018-05-30	20:04:54.68	00:00:00.42	HA	900_226000133775	A3	2	1
D 2018-05-30	20:05:00.86	00:00:32.01	HA	900_226000133710	A4	80	1
D 2018-05-30	20:05:18.19	00:00:00.00	HA	900_226000133775	A3	1	56
D 2018-05-30	20:05:19.40	00:00:01.22	HA	900_226000133775	A3	4	2
D 2018-05-30	20:05:23.05	00:00:00.00	HA	900_226000133775	A3	1	5
D 2018-05-30	20:05:24.76	00:00:18.04	HA	900_226000133700	A2	48	4
D 2018-05-30	20:05:33.69	00:00:00.80	HA	900_226000133710	A4	3	1
D 2018-05-30	20:05:35.31	00:00:01.22	HA	900_226000133710	A4	4	1
D 2018-05-30	20:05:37.33	00:00:00.00	HA	900_226000133710	A4	1	1
D 2018-05-30	20:05:38.55	00:00:00.00	HA	900_226000133710	A4	1	2
D 2018-05-30	20:05:41.17	23:59:59.40	HA	900_226000133710	A4	2	3
D 2018-05-30	20:05:44.01	00:00:00.41	HA	900_226000133700	A2	2	1
D 2018-05-30	20:05:45.23	00:00:27.07	HA	900_226000133700	A2	68	1
D 2018-05-30	20:05:59.67	00:00:00.00	HA	900_226000141927	A1	1	3
D 2018-05-30	20:06:00.48	00:01:26.92	HA	900_226000141927	A1	216	1
D 2018-05-30	20:06:13.11	00:00:12.94	HA	900_226000133700	A2	33	1
D 2018-05-30	20:06:26.85	00:00:05.26	HA	900_226000133700	A2	14	1
D 2018-05-30	20:06:32.91	00:00:00.00	HA	900_226000133700	A2	1	1
D 2018-05-30	20:06:34.12	00:00:32.35	HA	900_226000133700	A2	81	2
D 2018-05-30	20:06:40.68	00:00:01.62	HA	900_226000141958	A3	5	190
D 2018-05-30	20:06:47.97	00:00:01.22	HA	900_226000141939	A3	4	13
D 2018-05-30	20:07:07.27	00:00:18.61	HA	900_226000133700	A2	47	1
D 2018-05-30	20:07:10.70	00:00:10.94	HA	900_226000141931	A4	28	220
D 2018-05-30	20:07:45.27	00:00:00.00	HA	900_226000141906	A2	1	47
D 2018-05-30	20:07:46.88	00:00:10.09	HA	900_226000133700	A2	26	3
D 2018-05-30	20:07:55.97	00:00:02.03	HA	900_226000141913	A4	6	84
D 2018-05-30	20:07:58.20	00:00:01.20	HA	900_226000133700	A2	4	2
D 2018-05-30	20:07:58.80	00:00:40.89	HA	900_226000141913	A4	102	1
D 2018-05-30	20:08:10.42	00:00:01.62	HA	900_226000141955	A3	5	200
D 2018-05-30	20:08:12.84	00:00:00.00	HA	900_226000141955	A3	1	1
D 2018-05-30	20:08:18.10	00:00:00.00	HA	900_226000141955	A3	1	12
D 2018-05-30	20:08:18.81	00:00:02.84	HA	900_226000133700	A2	8	47
D 2018-05-30	20:08:19.32	00:00:31.78	HA	900_226000141955	A3	77	2
D 2018-05-30	20:08:22.46	00:00:13.38	HA	900_226000133700	A2	34	1
D 2018-05-30	20:08:37.05	00:00:00.00	HA	900_226000133700	A2	1	2
D 2018-05-30	20:08:37.86	00:00:02.83	HA	900_226000133700	A2	8	1
D 2018-05-30	20:08:41.51	00:00:02.02	HA	900_226000133700	A2	6	1
D 2018-05-30	20:08:44.34	00:00:03.64	HA	900_226000133700	A2	10	1
D 2018-05-30	20:08:47.07	00:00:01.22	HA	900_226000133699	A1	4	196
D 2018-05-30	20:08:58.75	00:00:33.52	HA	900_226000133705	A1	83	25
D 2018-05-30	20:09:16.81	00:00:14.55	HA	900_226000141915	A4	37	90
D 2018-05-30	20:09:19.44	00:00:00.00	HA	900_226000141937	A2	1	76
D 2018-05-30	20:09:43.05	00:00:03.64	HA	900_226000141910	A4	10	28
D 2018-05-30	20:09:44.47	00:00:00.00	HA	900_226000133700	A2	1	61
D 2018-05-30	20:09:46.08	00:00:00.00	HA	900_226000133700	A2	1	3
D 2018-05-30	20:09:46.79	00:02:43.87	HA	900_226000133705	A1	405	35
D 2018-05-30	20:09:46.89	00:00:00.81	HA	900_226000133700	A2	3	1
D 2018-05-30	20:09:48.50	00:00:04.05	HA	900_226000133700	A2	11	1
D 2018-05-30	20:09:59.83	00:00:00.00	HA	900_226000133700	A2	1	17
D 2018-05-30	20:10:00.03	00:00:00.40	HA	900_226000141910	A4	2	32
D 2018-05-30	20:10:02.85	00:00:00.21	HA	900_226000133700	A2	4	4
D 2018-05-30	20:10:04.28	00:00:02.42	HA	900_226000133700	A2	7	2
D 2018-05-30	20:10:07.51	00:00:00.40	HA	900_226000133700	A2	2	1
D 2018-05-30	20:10:08.72	00:00:00.00	HA	900_226000133700	A2	1	1
D 2018-05-30	20:10:09.53	00:00:00.00	HA	900_226000133700	A2	1	1
D 2018-05-30	20:10:10.34	00:00:00.00	HA	900_226000133700	A2	1	1
D 2018-05-30	20:10:12.15	00:00:00.22	HA	900_226000133700	A2	4	1
D 2018-05-30	20:10:13.17	00:00:00.80	HA	900_226000133700	A2	3	1
D 2018-05-30	20:10:14.78	00:00:01.62	HA	900_226000133700	A2	5	1
D 2018-05-30	20:10:17.21	00:00:00.40	HA	900_226000133700	A2	2	1
D 2018-05-30	20:10:18.43	00:00:00.80	HA	900_226000133700	A2	3	1
D 2018-05-30	20:10:20.44	00:00:01.22	HA	900_226000133700	A2	4	2
D 2018-05-30	20:10:22.46	00:00:00.00	HA	900_226000133700	A2	1	1
D 2018-05-30	20:10:23.27	00:00:01.22	HA	900_226000133700	A2	4	1
D 2018-05-30	20:10:26.69	00:00:00.63	HA	900_226000133700	A2	5	2
D 2018-05-30	20:10:28.12	00:00:06.07	HA	900_226000133700	A2	16	1
D 2018-05-30	20:10:32.77	00:00:00.81	HA	900_226000141923	A4	3	79
D 2018-05-30	20:10:35.40	00:00:01.62	HA	900_226000133700	A2	5	2
D 2018-05-30	20:10:37.82	00:00:01.63	HA	900_226000133700	A2	5	1
D 2018-05-30	20:10:40.26	00:00:00.00	HA	900_226000133700	A2	1	1
D 2018-05-30	20:10:41.87	00:00:07.30	HA	900_226000133700	A2	19	3
D 2018-05-30	20:10:42.48	00:00:00.00	HA	900_226000133710	A4	1	21
D 2018-05-30	20:10:43.29	00:00:00.00	HA	900_226000133710	A4	1	1
D 2018-05-30	20:10:49.67	00:00:03.24	HA	900_226000141930	A3	9	294
D 2018-05-30	20:10:49.97	00:00:03.65	HA	900_226000133700	A2	10	1
D 2018-05-30	20:10:50.58	00:00:00.00	HA	900_226000141923	A4	1	17
D 2018-05-30	20:10:52.80	00:00:00.00	HA	900_226000141923	A4	1	2
D 2018-05-30	20:10:52.61	00:00:00.00	HA	900_226000141923	A4	1	1
D 2018-05-30	20:10:53.72	00:00:00.00	HA	900_226000141930	A3	1	1
D 2018-05-30	20:10:53.82	00:00:00.00	HA	900_226000141923	A4	1	2
D 2018-05-30	20:10:54.43	00:00:03.25	HA	900_226000133700	A2	9	1
D 2018-05-30	20:10:55.64	00:00:00.00	HA	900_226000141923	A4	1	1
D 2018-05-30	20:10:56.45	00:00:00.00	HA	900_226000141923	A4	1	1
D 2018-05-30	20:10:57.26	00:00:00.00	HA	900_226000141923	A4	1	1
D 2018-05-30	20:10:58.88	00:00:00.00	HA	900_226000141923	A4	1	3
D 2018-05-30	20:10:58.49	00:00:07.70	HA	900_226000133700	A2	20	1
D 2018-05-30	20:11:01.13	00:00:00.40	HA	900_226000141923	A4	2	7
D 2018-05-30	20:11:04.77	00:00:00.00	HA	900_226000141923	A4	1	7
D 2018-05-30	20:11:07.01	00:00:01.21	HA	900_226000133700	A2	4	1
D 2018-05-30	20:11:08.42	00:00:00.00	HA	900_226000141923	A4	1	8
D 2018-05-30	20:11:09.03	00:00:00.40	HA	900_226000133700	A2	2	1
D 2018-05-30	20:11:09.23	00:00:00.00	HA	900_226000141923	A4	1	1
D 2018-05-30	20:11:10.04	00:00:00.00	HA	900_226000141923	A4	1	1
D 2018-05-30	20:11:10.25	00:00:06.07	HA	900_226000133700	A2	16	1
D 2018-05-30	20:11:13.07	00:00:00.00	HA	900_226000141923	A4	1	4
D 2018-05-30	20:11:12.87	00:00:00.00	HA	900_226000141923	A4	1	1
D 2018-05-30	20:11:15.30	00:00:00.82	HA	900_226000141971	A4	3	5
D 2018-05-30	20:11:17.12	00:00:00.00	HA	900_226000133700	A2	1	1
D 2018-05-30	20:11:18.34	00:00:00.00	HA	900_226000133700	A2	1	2
D 2018-05-30	20:11:22.79	00:00:01.21	HA	900_226000133700	A2	4	10
D 2018-05-30	20:11:25.22	00:00:00.40	HA	900_226000133700	A2	2	2
D 2018-05-30	20:11:26.43	00:00:03.64	HA	900_226000133700	A2	10	1
D 2018-05-30	20:11:28.65	00:00:00.00	HA	900_226000141971	A4	1	30
D 2018-05-30	20:11:35.53	00:00:14.58	HA	900_226000133690	A4	37	16
D 2018-05-30	20:11:36.54	00:00:06.89	HA	900_226000133778	A2	18	15
D 2018-05-30	20:11:45.85	00:00:27.13	HA	900_226000133778	A2	68	5
D 2018-05-30	20:11:50.92	00:00:00.00	HA	900_226000133690	A4	1	1
D 2018-05-30	20:11:55.27	00:00:00.81	HA	900_226000141910	A3	3	151
D 2018-05-30	20:11:58.21	00:00:00.40	HA	900_226000133690	A4	2	17
D 2018-05-30	20:12:08.33	00:00:00.00	HA	900_226000133690	A4	1	23
D 2018-05-30	20:12:13.78	00:00:00.41	HA	900_226000133778	A2	2	1
D 2018-05-30	20:12:15.01	00:00:00.40	HA	900_226000133778	A2	2	1
D 2018-05-30	20:12:18.24	00:01:01.80	HA	900_226000133778	A2	154	6
D 2018-05-30	20:12:32.27	00:00:18.18	HA	900_226000133705	A1	46	3
D 2018-05-30	20:12:51.26	00:00:01.41	HA	900_226000133705	A1	2	1
D 2018-05-30	20:13:01.65	00:00:18.59	HA	900_226000141935	A4	47	130
D 2018-05-30	20:13:44.11	00:00:00.40	HA	900_226000141927	A1	2	129
D 2018-05-30	20:13:45.32	00:00:07.66	HA	900_226000141927	A1	20	1
D 2018-05-30	20:14:07.50	00:00:02.02	HA	900_226000141906	A1	6	35
D 2018-05-30	20:14:10.33	00:00:00.00	HA	900_226000141906	A1	1	1
D 2018-05-30	20:14:51.63	00:00:00.41	HA	900_226000141882	A3	2	434
D 2018-05-30	20:14:54.46	00:00:07.67	HA	900_226000141882	A3	20	5
D 2018-05-30	20:14:56.78	00:00:02.02	HA	900_226000133699	A2	6	239
D 2018-05-30	20:15:00.01	00:00:00.40	HA	900_226000133699	A2	2	2
D 2018-05-30	20:15:03.34	00:00:00.40	HA	900_226000141882	A3	2	2
D 2018-05-30	20:15:04.55	00:00:00.40	HA	900_226000141882	A3	2	1
D 2018-05-30	20:15:06.17	00:00:00.80	HA	900_226000141882	A3	3	2
D 2018-05-30	20:15:07.77	00:00:08.07	HA	900_226000141882	A3	21	1
D 2018-05-30	20:15:17.05	00:00:00.00	HA	900_226000141882	A3	1	2
D 2018-05-30	20:15:18.26	00:00:00.40	HA	900_226000141882	A3	2	2
D 2018-05-30	20:15:19.46	00:00:00.81	HA	900_226000141882	A3	3	1
D 2018-05-30	20:15:21.08	00:00:01.61	HA	900_226000141882	A3	5	1
D 2018-05-30	20:15:23.90	00:00:00.81	HA	900_226000141882	A3	3	2
D 2018-05-30	20:15:25.51	00:00:00.81	HA	900_226000141882	A3	3	1
D 2018-05-30	20:15:27.13	00:00:00.00	HA	900_226000141882	A3	1	1
D 2018-05-30	20:15:28.33	00:00:00.81	HA	900_226000141882	A3	3	2
D 2018-05-30	20:15:56.90	00:00:01.62	HA	900_226000141951	A3	5	68
D 2018-05-30	20:16:32.87	00:00:00.00	HA	900_226000141971	A4	1	477
D 2018-05-30	20:16:34.08	00:00:00.00	HA	900_226000141971	A4	1	2
D 2018-05-30	20:16:35.29	00:00:00.00	HA	900_226000141971	A4	1	2
D 2018-05-30	20:16:42.54	00:00:00.00	HA	900_226000141971	A4	1	17
D 2018-05-30	20:16:43.35	00:00:01.40	HA	900_226000141971	A4	2	1
D 2018-05-30	20:16:49.00	00:00:00.00	HA	900_226000141971	A4	1	12
D 2018-05-30	20:16:49.10	00:00:21.80	HA	900_226000141901	A1	55	393
D 2018-05-30	20:16:49.80	00:00:00.41	HA	900_226000141971	A4	2	1
D 2018-05-30	20:17:11.71	00:00:44.84	HA	900_226000141901	A1	112	1
D 2018-05-30	20:17:17.27	00:00:07.67	HA	900_226000141905	A4	20	66
D 2018-05-30	20:17:25.75	00:00:18.18	HA	900_226000141905	A4	46	1
D 2018-05-30	20:17:45.55	00:00:00.00	HA	900_226000141971	A4	1	3
D 2018-05-30	20:17:48.78	00:00:02.43	HA	900_226000141971	A4	7	7
D 2018-05-30	20:17:57.25	00:00:01.41	HA	900_226000141905	A4	2	14
D 2018-05-30	20:17:58.76	00:00:00.62	HA	900_226000141901	A1	5	2
D 2018-05-30	20:17:58.87	00:00:05.65	HA	900_226000141905	A4	15	2
D 2018-05-30	20:18:13.29	00:01:13.50	HA	900_226000141939	A3	183	333
D 2018-05-30	20:18:36.42	00:00:07.27	HA	900_226000141905	A4	19	78
D 2018-05-30	20:18:44.51	00:00:00.81	HA	900_226000141905	A4	3	1
D 2018-05-30	20:18:46.12	00:00:00.00	HA	900_226000141905	A4	1	1
D 2018-05-30	20:21:28.53	00:00:02.42	HA	900_226000141935	A4	7	402
D 2018-05-30	20:21:45.24	00:01:05.36	HA	900_226000141973	A2	163	1003
D 2018-05-30	20:22:55.14	00:00:02.42	HA	900_226000141896	A3	7	516
D 2018-05-30	20:23:13.63	00:02:25.15	HA	900_226000141973	A2	360	56
D 2018-05-30	20:23:15.35	00:00:00.40	HA	900_226000141896	A3	2	43
D 2018-05-30	20:23:16.56	00:00:21.02	HA	900_226000141896	A3	53	1
D 2018-05-30	20:23:39.79	00:00:02.64	HA	900_226000141896	A3	10	2
D 2018-05-30	20:23:51.71	00:00:00.00	HA	900_226000141896	A3	1	22
D 2018-05-30	20:23:58.18	00:00:00.00	HA	900_226000141896	A3	1	15
D 2018-05-30	20:24:00.59	00:00:00.41	HA	900_226000141896	A3	2	5
D 2018-05-30	20:24:04.73	00:00:06.88	HA	900_226000141930	A4	18	380
D 2018-05-30	20:24:53.22	00:00:00.40	HA	900_226000141882	A4	2	102
D 2018-05-30	20:24:57.27	00:00:07.68	HA	900_226000141882	A4	20	8
D 2018-05-30	20:25:06.18	00:00:00.00	HA	900_226000141882	A4	1	2
D 2018-05-30	20:25:08.10	00:00:00.80	HA	900_226000141897	A3	3	165
D 2018-05-30	20:25:08.20	00:00:00.00	HA	900_226000141882	A4	1	4
D 2018-05-30	20:25:18.33	00:00:02.83	HA	900_226000141882	A4	8	24
D 2018-05-30	20:25:22.38	00:00:07.70	HA	900_226000141882	A4	20	2
D 2018-05-30	20:25:32.50	00:00:06.89	HA	900_226000141882	A4	18	5
D 2018-05-30	20:25:39.60	00:00:01.61	HA	900_226000141973	A2	5	1
D 2018-05-30	20:25:40.61	00:00:00.40	HA	900_226000141882	A4	2	2
D 2018-05-30	20:25:42.83	00:00:10.92	HA	900_226000141973	A2	28	3
D 2018-05-30	20:25:52.74	00:00:04.05	HA	900_226000141882	A4	11	28
D 2018-05-30	20:25:54.56	00:00:03.24	HA	900_226000141973	A2	9	1
D 2018-05-30	20:25:58.61	00:00:00.41	HA	900_226000141973	A2	2	1
D 2018-05-30	20:25:59.82	00:00:00.00	HA	900_226000141973	A2	1	1
D 2018-05-30	20:26:00.62	00:00:00.00	HA	900_226000141973	A2	1	1
D 2018-05-30	20:26:01.44	00:00:03.23	HA	900_226000141973	A2	9	1
D 2018-05-30	20:26:05.48	00:00:03.23	HA	900_226000141973	A2	9	1
D 2018-05-30	20:26:09.51	00:00:03.23	HA	900_226000141973	A2	9	1
D 2018-05-30	20:26:13.55	00:00:04.04	HA	900_226000141973	A2	11	1
D 2018-05-30	20:26:18.39	00:00:03.23	HA	900_226000141973	A2	9	1
D 2018-05-30	20:26:22.43	00:00:08.88	HA	900_226000141973	A2	23	1
D 2018-05-30	20:26:32.12	00:00:10.50	HA	900_226000141973	A2	27	1
D 2018-05-30	20:26:38.37	00:00:12.95	HA	900_226000141915	A4	33	102
D 2018-05-30	20:26:43.43	00:00:00.81	HA	900_226000141973	A2	3	1
D 2018-05-30	20:26:45.05	00:00:00.00	HA	900_226000141973	A2	1	1
D 2018-05-30	20:26:45.86	00:00:00.00	HA	900_226000141973	A2	1	1
D 2018-05-30	20:26:46.66	00:00:01.22	HA	900_226000141973	A2	4	1
D 2018-05-30	20:26:49.09	00:00:02.83	HA	900_226000141973	A2	8	2
D 2018-05-30	20:26:52.72	00:00:07.28	HA	900_226000141973	A2	19	1
D 2018-05-30	20:26:58.07	00:00:14.96	HA	900_226000133724	A3	37	269
D 2018-05-30	20:27:00.80	00:00:02.02	HA	900_226000141973	A2	6	1
D 2018-05-30	20:27:03.63	00:00:00.00	HA	900_226000141973	A2	1	1
D 2018-05-30	20:27:04.44	00:00:01.62	HA	900_226000141973	A2	5	1
D 2018-05-30	20:27:07.27	00:00:00.00	HA	900_226000141973	A2	1	2
D 2018-05-30	20:27:08.08	00:00:01.21	HA	900_226000141973	A2	4	1
D 2018-05-30	20:27:10.50	00:00:00.41	HA	900_226000141973	A2	2	2
D 2018-05-30	20:27:12.12	00:00:04.84	HA	900_226000141973	A2	13	1
D 2018-05-30	20:27:17.77	00:00:00.00	HA	900_226000141973	A2	1	1
D 2018-05-30	20:27:18.58	00:00:04.44	HA	900_226000141973	A2	12	1
D 2018-05-30	20:27:23.82	00:00:03.24	HA	900_226000141973	A2	9	1
D 2018-05-30	20:27:27.87	00:00:03.64	HA	900_226000141973	A2	10	1
D 2018-05-30	20:27:32.31	00:00:00.81	HA	900_226000141973	A2	3	1
D 2018-05-30	20:27:33.93	00:00:05.26	HA	900_226000141973	A2	14	1
D 2018-05-30	20:27:40.40	00:00:01.62	HA	900_226000141973	A2	5	2
D 2018-05-30	20:28:09.52	00:00:00.00	HA	900_226000141951	A3	1	138
D 2018-05-30	20:28:13.84	00:00:07.28	HA	900_226000133700	A2	19	78
D 2018-05-30	20:28:23.93	00:00:00.00	HA	900_226000141973	A2	1	6
D 2018-05-30	20:28:25.54	00:00:00.00	HA	900_226000141973	A2	1	3
D 2018-05-30	20:28:28.36	00:00:00.00	HA	900_226000141973	A2	1	6
D 2018-05-30	20:28:32.40	00:00:00.00	HA	900_226000141973	A2	1	9
D 2018-05-30	20:28:33.61	00:00:00.00	HA	900_226000141973	A2	1	2
D 2018-05-30	20:28:36.03	00:00:00.00	HA	900_226000141973	A2	1	5
D 2018-05-30	20:28:42.48	00:00:00.00	HA	900_226000141973	A2	1	15
D 2018-05-30	20:28:44.49	00:00:52.08	HA	900_226000141973	A2	130	4
D 2018-05-30	20:28:56.79	00:00:00.00	HA	900_226000141897	A4	1	308
D 2018-05-30	20:28:57.60	00:00:02.83	HA	900_226000141897	A4	8	1
D 2018-05-30	20:29:02.65	00:00:00.00	HA	900_226000141897	A4	1	2
D 2018-05-30	20:29:08.00	00:00:00.00	HA	900_226000133724	A3	1	144
D 2018-05-30	20:29:25.35	00:00:50.52	HA	900_226000133724	A3	126	42
D 2018-05-30	20:29:38.19	00:00:04.05	HA	900_226000141973	A2	11	3
D 2018-05-30	20:29:40.42	00:00:20.21	HA	900_226000141888	A4	51	95
D 2018-05-30	20:29:43.05	00:00:00.00	HA	900_226000141973	A2	1	1
D 2018-05-30	20:30:03.25	00:00:03.84	HA	900_226000141888	A4	13	3
D 2018-05-30	20:30:15.97	00:00:01.61	HA	900_226000141882	A4	5	21
D 2018-05-30	20:30:17.88	00:00:00.41	HA	900_226000133724	A3	2	4
D 2018-05-30	20:30:23.23	00:00:08.88	HA	900_226000141882	A4	23	13
D 2018-05-30	20:30:33.32	00:00:04.84	HA	900_226000141882	A4	13	2
D 2018-05-30	20:30:35.53	00:00:02.03	HA	900_226000141973	A2	6	129
D 2018-05-30	20:30:38.56	00:00:01.40	HA	900_226000141882	A1	2	1879
D 2018-05-30	20:30:39.37	00:00:12.90	HA	900_226000141882	A4	33	1
D 2018-05-30	20:30:53.08	00:00:00.00	HA	900_226000141882	A4	1	1
D 2018-05-30	20:30:54.28	00:00:02.43	HA	900_226000141882	A4	7	2
D 2018-05-30	20:30:57.51	00:00:02.02	HA	900_226000141882	A4	6	1
D 2018-05-30	20:31:01.54	00:00:02.01	HA	900_226000141882	A4	6	4
D 2018-05-30	20:31:04.37	00:00:06.85	HA	900_226000141882	A4	18	1
D 2018-05-30	20:31:13.24	00:00:00.00	HA	900_226000141882	A4	1	4
D 2018-05-30	20:31:29.73	00:00:00.00	HA	900_226000141888	A4	1	40
D 2018-05-30	20:31:30.55	00:00:00.00	HA	900_226000141888	A4	1	1
D 2018-05-30	20:31:34.56	00:00:00.00	HA	900_226000141888	A4	1	9
D 2018-05-30	20:31:35.38	00:00:08.87	HA	900_226000141888	A4	23	1
D 2018-05-30	20:31:45.46	00:00:00.00	HA	900_226000141888	A4	1	2
D 2018-05-30	20:31:52.29	00:00:04.85	HA	900_226000141888	A4	13	16
D 2018-05-30	20:31:57.24	00:00:19.39	HA	900_226000133778	A1	49	193
D 2018-05-30	20:32:01.18	00:00:59.83	HA	900_226000141882	A4	149	9
D 2018-05-30	20:32:17.43	00:00:17.79	HA	900_226000133778	A1	45	1
D 2018-05-30	20:32:36.02	00:00:05.66	HA	900_226000133778	A1	15	1
D 2018-05-30	20:32:42.49	00:00:06.88	HA	900_226000133778	A1	18	1
D 2018-05-30	20:32:46.63	00:00:00.00	HA	900_226000141925	A2	1	319
D 2018-05-30	20:32:48.25	00:00:00.00	HA	900_226000141925	A2	1	3
D 2018-05-30	20:32:49.06	00:00:00.00	HA	900_226000141925	A2	1	1
D 2018-05-30	20:32:50.28	00:00:00.40	HA	900_226000141925	A2	2	2
D 2018-05-30	20:32:53.12	00:00:00.00	HA	900_226000141925	A2	1	5
D 2018-05-30	20:32:53.42	00:00:02.42	HA	900_226000133778	A1	7	9
D 2018-05-30	20:32:54.32	00:00:15.80	HA	900_226000141925	A2	40	2
D 2018-05-30	20:32:57.87	00:00:00.00	HA	900_226000141916	A1	1	4
D 2018-05-30	20:33:08.80	00:00:00.00	HA	900_226000133778	A1	1	26
D 2018-05-30	20:33:12.04	00:00:00.00	HA	900_226000133778	A1	1	7
D 2018-05-30	20:33:12.84	00:00:00.00	HA	900_226000133778	A1	1	1
D 2018-05-30	20:33:16.37	00:00:06.86	HA	900_226000141882	A4	18	37
D 2018-05-30	20:33:24.04	00:00:10.09	HA	900_226000141882	A4	26	1
D 2018-05-30	20:33:36.14	00:00:01.21	HA	900_226000141882	A4	4	4
D 2018-05-30	20:33:38.16	00:00:00.00	HA	900_226000141882	A4	1	1
D 2018-05-30	20:33:38.96	00:00:00.00	HA	900_226000141882	A4	1	1
D 2018-05-30	20:33:39.77	00:00:00.41	HA	900_226000141882	A4	2	1
D 2018-05-30	20:33:41.38	00:00:01.62	HA	900_226000141882	A4	5	2
D 2018-05-30	20:33:42.69	00:00:01.22	HA	900_226000133778	A1	4	73
D 2018-05-30	20:33:44.61	00:00:08.49	HA	900_226000141935	A4	22	3
D 2018-05-30	20:33:44.71	00:00:00.41	HA	900_226000133778	A1	2	1
D 2018-05-30	20:33:45.92	00:00:00.00	HA	900_226000133778	A1	1	1
D 2018-05-30	20:33:46.74	00:00:01.20	HA	900_226000133778	A1	4	1
D 2018-05-30	20:33:49.17	00:00:00.00	HA	900_226000133778	A1	1	2
D 2018-05-30	20:33:49.97	00:00:00.00	HA	900_226000133778	A1	1	1
D 2018-05-30	20:33:52.00	00:00:00.00	HA	900_226000133778	A1	1	4
D 2018-05-30	20:33:52.60	00:00:02.43	HA	900_226000141939	A3	7	530
D 2018-05-30	20:33:53.20	00:00:01.22	HA	900_226000133778	A1	4	2
D 2018-05-30	20:33:55.63	00:00:00.00	HA	900_226000133778	A1	1	2
D 2018-05-30	20:33:55.83	00:00:04.03	HA	900_226000141939	A3	11	1
D 2018-05-30	20:33:56.84	00:00:00.00	HA	900_226000133778	A1	1	2
D 2018-05-30	20:34:01.99	00:01:11.79	HA	900_226000141935	A4	178	21
D 2018-05-30	20:34:15.89	00:00:00.00	HA	900_226000141916	A2	1	162
D 2018-05-30	20:34:16.71	00:00:02.42	HA	900_226000141916	A2	5	1
D 2018-05-30	20:34:23.97	00:00:00.80	HA	900_226000141916	A2	3	11
D 2018-05-30	20:35:14.88	00:00:00.00	HA	900_226000141929	A3	1	183
D 2018-05-30	20:35:16.10	00:00:01.20	HA	900_226000141929	A3	4	2
D 2018-05-30	20:35:18.11	00:00:00.80	HA	900_226000141929	A3	3	1
D 2018-05-30	20:36:14.87	00:00:00.00	HA	900_226000141952	A3	1	138
D 2018-05-30	20:36:15.67	00:00:00.00	HA	900_226000141952	A3	1	1
D 2018-05-30	20:36:36.03	00:00:21.81	HA	900_226000141901	A1	55	393
D 2018-05-30	20:36:41.87	00:00:00.00	HA	900_226000141952	A3	1	64
D 2018-05-30	20:36:45.22	00:00:00.80	HA	900_226000141971	A4	3	226
D 2018-05-30	20:36:47.54	00:00:00.00	HA	900_226000141952	A3	1	13
D 2018-05-30	20:36:56.92	00:00:00.00	HA	900_226000141971	A4	1	26
D 2018-05-30	20:36:58.55	00:00:10.09	HA	900_226000141935	A4	26	3
D 2018-05-30	20:37:51.66	00:00:00.00	HA	900_226000133703	A3	1	158
D 2018-05-30	20:37:52.88	00:00:00.00	HA	900_226000133703	A3	1	2
D 2018-05-30	20:37:54.49	00:00:00.00	HA	900_226000133703	A3	1	3
D 2018-05-30	20:37:55.30	00:00:00.00	HA	900_226000133703	A3	1	1
D 2018-05-30	20:37:59.83	00:00:04.44	HA	900_226000141926	A4	12	126
D 2018-05-30	20:38:00.14	00:00:00.80	HA	900_226000133703	A3	3	11
D 2018-05-30	20:38:00.84	00:00:00.00	HA	900_226000141907	A2	1	535
D 2018-05-30	20:38:02.16	00:00:00.00	HA	900_226000133703	A3	1	2
D 2018-05-30	20:38:03.67	00:00:00.00	HA	900_226000141907	A2	1	6
D 2018-05-30	20:38:05.38	00:00:02.02	HA	900_226000133703	A3	6	7
D 2018-05-30	20:38:06.50	00:00:06.86	HA	900_226000141907	A2	18	6
D 2018-05-30	20:38:09.61	23:59:59.82	HA	900_226000133703	A3	3	2
D 2018-05-30	20:38:10.23	00:00:01.62	HA	900_226000133703	A3	5	1
D 2018-05-30	20:38:10.33	00:00:01.40	HA	900_226000141913	A4	2	14
D 2018-05-30	20:38:12.66	00:00:00.00	HA	900_226000133703	A3	1	1
D 2018-05-30	20:38:13.46	00:00:03.64	HA	900_226000133703	A3	10	1
D 2018-05-30	20:38:17.90	00:00:02.43	HA	900_226000133703	A3	7	1
D 2018-05-30	20:38:21.14	00:00:00.40	HA	900_226000133703	A3	2	1
D 2018-05-30	20:38:23.15	00:00:00.00	HA	900_226000133703	A3	1	3
D 2018-05-30	20:38:23.95	00:00:00.81	HA	900_226000133703	A3	3	1
D 2018-05-30	20:38:25.56	00:00:00.81	HA	900_226000133703	A3	3	1
D 2018-05-30	20:38:27.18	00:00:02.02	HA	900_226000133703	A3	6	1
D 2018-05-30	20:38:30.41	00:00:00.00	HA	900_226000133703	A3	1	2
D 2018-05-30	20:38:31.62	00:00:01.20	HA	900_226000133703	A3	4	1
D 2018-05-30	20:38:33.63	00:00:00.81	HA	900_226000133703	A3	3	1
D 2018-05-30	20:38:35.64	00:00:01.21	HA	900_226000133703	A3	4	2
D 2018-05-30	20:38:37.67	00:00:02.42	HA	900_226000133703	A3	7	1
D 2018-05-30	20:38:40.89	00:00:00.40	HA	900_226000133703	A3	2	1
D 2018-05-30	20:38:42.10	00:00:02.01	HA	900_226000133703	A3	6	1
D 2018-05-30	20:38:44.91	00:00:20.99	HA	900_226000133703	A3	53	1
D 2018-05-30	20:39:06.70	00:00:13.32	HA	900_226000133703	A3	34	1
D 2018-05-30	20:39:20.82	00:00:00.40	HA	900_226000133703	A3	2	1
D 2018-05-30	20:39:22.44	00:00:00.40	HA	900_226000133703	A3	2	2
D 2018-05-30	20:39:23.35	00:00:00.80	HA	900_226000141888	A4	3	178
D 2018-05-30	20:39:23.65	00:00:00.00	HA	900_226000133703	A3	1	1
D 2018-05-30	20:39:24.46	00:00:07.68	HA	900_226000133703	A3	20	1
D 2018-05-30	20:39:32.94	00:00:02.83	HA	900_226000133703	A3	8	1
D 2018-05-30	20:39:36.99	00:00:03.62	HA	900_226000133703	A3	10	2
D 2018-05-30	20:39:41.42	00:00:00.41	HA	900_226000133703	A3	2	1
D 2018-05-30	20:39:42.64	00:00:00.00	HA	900_226000133703	A3	1	1
D 2018-05-30	20:40:14.79	00:00:00.00	HA	900_226000141890	A2	1	299
D 2018-05-30	20:40:15.60	00:00:00.41	HA	900_226000141890	A2	2	1
D 2018-05-30	20:40:16.82	00:00:00.80	HA	900_226000141890	A2	3	1
D 2018-05-30	20:40:23.28	00:00:00.40	HA	900_226000141890	A2	2	13
D 2018-05-30	20:40:24.29	00:00:00.40	HA	900_226000141903	A4	2	148
D 2018-05-30	20:40:26.60	00:00:14.95	HA	900_226000141916	A3	38	108
D 2018-05-30	20:40:38.52	00:00:30.74	HA	900_226000141928	A1	77	544
D 2018-05-30	20:40:39.22	00:01:11.10	HA	900_226000141903	A4	177	35
D 2018-05-30	20:40:45.19	00:00:00.00	HA	900_226000133703	A3	1	8
D 2018-05-30	20:41:11.69	00:00:04.45	HA	900_226000141928	A1	12	5
D 2018-05-30	20:42:17.49	00:00:01.61	HA	900_226000141955	A2	5	281
D 2018-05-30	20:42:22.42	00:00:04.44	HA	900_226000141916	A3	12	240
D 2018-05-30	20:42:29.69	00:00:00.40	HA	900_226000133703	A3	2	6
D 2018-05-30	20:42:31.70	00:00:01.21	HA	900_226000133703	A3	4	3
D 2018-05-30	20:43:30.55	00:00:29.49	HA	900_226000133703	A3	74	142
D 2018-05-30	20:43:36.50	00:00:00.00	HA	900_226000141890	A2	1	191
D 2018-05-30	20:43:38.11	00:00:00.00	HA	900_226000141890	A2	1	3
D 2018-05-30	20:43:38.92	00:00:01.62	HA	900_226000141890	A2	5	1
D 2018-05-30	20:43:42.75	00:00:00.62	HA	900_226000141890	A2	5	2
D 2018-05-30	20:43:44.17	00:00:00.00	HA	900_226000141890	A2	1	1
D 2018-05-30	20:43:45.39	00:00:04.44	HA	900_226000141890	A2	12	2
D 2018-05-30	20:43:50.63	00:00:02.44	HA	900_226000141890	A2	7	1
D 2018-05-30	20:43:53.88	00:00:00.80	HA	900_226000141890	A2	3	1
D 2018-05-30	20:43:55.49	00:00:04.85	HA	900_226000141890	A2	13	1
D 2018-05-30	20:43:59.74	00:00:00.40	HA	900_226000141883	A4	2	320
D 2018-05-30	20:44:01.75	00:00:03.23	HA	900_226000141883	A4	9	3
D 2018-05-30	20:44:16.87	00:00:49.74	HA	900_226000141890	A2	124	40
D 2018-05-30	20:44:21.01	00:00:01.62	HA	900_226000133776	A3	5	51
D 2018-05-30	20:44:23.44	00:00:01.62	HA	900_226000133776	A3	5	1
D 2018-05-30	20:44:25.86	00:00:00.41	HA	900_226000133776	A3	2	1
D 2018-05-30	20:44:27.08	00:00:01.61	HA	900_226000133776	A3	5	1
D 2018-05-30	20:44:29.50	00:00:04.85	HA	900_226000133776	A3	13	1
D 2018-05-30	20:44:35.16	00:00:02.01	HA	900_226000133776	A3	6	1
D 2018-05-30	20:44:37.98	00:00:02.43	HA	900_226000133776	A3	7	1
D 2018-05-30	20:44:44.05	00:00:16.58	HA	900_226000133776	A3	42	8
D 2018-05-30	20:44:54.35	00:00:39.62	HA	900_226000133744	A1	99	540
D 2018-05-30	20:45:00.73	00:00:03.66	HA	900_226000141930	A4	10	137
D 2018-05-30	20:45:01.44	00:00:06.08	HA	900_226000133776	A3	16	1
D 2018-05-30	20:45:08.33	00:00:04.44	HA	900_226000133776	A3	12	1
D 2018-05-30	20:45:35.19	00:00:17.76	HA	900_226000133744	A1	45	2
D 2018-05-30	20:45:43.07	00:00:00.00	HA	900_226000141926	A3	1	74
D 2018-05-30	20:46:01.61	00:00:00.00	HA	900_226000141926	A3	1	45
D 2018-05-30	20:46:07.26	00:00:00.40	HA	900_226000141926	A3	2	13
D 2018-05-30	20:46:13.30	00:00:01.21	HA	900_226000141926	A3	4	13
D 2018-05-30	20:46:58.77	00:00:00.00	HA	900_226000141913	A3	1	109
D 2018-05-30	20:46:59.97	00:00:00.00	HA	900_226000141913	A3	1	2
D 2018-05-30	20:47:05.21	00:00:00.40	HA	900_226000141913	A3	2	12
D 2018-05-30	20:48:11.70	00:00:00.41	HA	900_226000141886	A4	2	464
D 2018-05-30	20:48:12.91	00:00:00.00	HA	900_226000141886	A4	1	1
D 2018-05-30	20:48:38.16	00:00:02.03	HA	900_226000133699	A3	6	229
D 2018-05-30	20:48:38.46	00:00:35.95	HA	900_226000141901	A2	90	525
D 2018-05-30	20:48:41.49	00:00:00.81	HA	900_226000141883	A4	3	70
D 2018-05-30	20:48:43.52	00:00:00.00	HA	900_226000141883	A4	1	2
D 2018-05-30	20:48:44.32	00:00:00.82	HA	900_226000141886	A4	3	1
D 2018-05-30	20:48:45.84	00:00:00.00	HA	900_226000133699	A3	1	13
D 2018-05-30	20:48:58.35	00:00:07.07	HA	900_226000141976	A3	16	30
D 2018-05-30	20:49:02.10	00:00:00.40	HA	900_226000141909	A4	2	41
D 2018-05-30	20:49:06.63	00:00:00.00	HA	900_226000141976	A3	1	2
D 2018-05-30	20:49:07.24	00:00:00.00	HA	900_226000141976	A3	1	3
D 2018-05-30	20:49:40.00	00:00:02.43	HA	900_226000141961	A4	7	92
D 2018-05-30	20:49:43.23	00:00:05.25	HA	900_226000141961	A4	14	1
D 2018-05-30	20:49:54.54	00:00:02.82	HA	900_226000141909	A4	8	14
D 2018-05-30	20:49:54.84	00:00:00.00	HA	900_226000141976	A3	1	117
D 2018-05-30	20:49:58.48	00:00:00.00	HA	900_226000141976	A3	1	8
D 2018-05-30	20:50:00.49	00:00:00.40	HA	900_226000141976	A3	2	4
D 2018-05-30	20:50:02.10	00:00:00.00	HA	900_226000141976	A3	1	2
D 2018-05-30	20:50:03.31	00:00:00.81	HA	900_226000141976	A3	3	2
D 2018-05-30	20:50:32.18	00:00:00.80	HA	900_226000133690	A2	3	192
D 2018-05-30	20:50:55.91	00:00:03.64	HA	900_226000133778	A2	10	56
D 2018-05-30	20:51:15.35	00:00:01.20	HA	900_226000141924	A3	4	176
D 2018-05-30	20:51:20.27	00:00:02.42	HA	900_226000133725	A4	7	205
D 2018-05-30	20:51:31.05	00:00:29.42	HA	900_226000141976	A3	74	34
D 2018-05-30	20:52:06.52	00:00:00.40	HA	900_226000141976	A3	2	14
D 2018-05-30	20:52:07.73	00:00:39.96	HA	900_226000141976	A3	100	1
D 2018-05-30	20:52:28.09	00:00:18.18	HA	900_226000141955	A1	46	980
D 2018-05-30	20:52:48.50	00:00:00.00	HA	900_226000141976	A3	1	1
D 2018-05-30	20:52:50.70	23:59:59.41	HA	900_226000141976	A3	2	2
D 2018-05-30	20:55:28.65	00:00:00.00	HA	900_226000141939	A3	1	393
D 2018-05-30	20:55:29.46	00:00:00.00	HA	900_226000141939	A3	1	1
D 2018-05-30	20:55:31.47	00:00:14.52	HA	900_226000141939	A3	37	4
D 2018-05-30	20:55:59.77	00:00:00.41	HA	900_226000141903	A4	2	687
D 2018-05-30	20:56:01.38	00:00:00.00	HA	900_226000141903	A4	1	2
D 2018-05-30	20:56:02.19	00:00:00.00	HA	900_226000141903	A4	1	1
D 2018-05-30	20:56:05.01	00:00:00.40	HA	900_226000141903	A4	2	6
D 2018-05-30	20:56:10.73	00:00:00.00	HA	900_226000133690	A1	1	506
D 2018-05-30	20:56:12.35	00:00:10.49	HA	900_226000133690	A1	27	3
D 2018-05-30	20:56:34.61	00:00:06.85	HA	900_226000141901	A2	18	830
D 2018-05-30	20:56:55.37	00:00:00.00	HA	900_226000141903	A4	1	122
D 2018-05-30	20:56:58.59	00:00:00.00	HA	900_226000141903	A4	1	7
D 2018-05-30	20:58:16.99	00:00:18.55	HA	900_226000133724	A3	47	374
D 2018-05-30	20:58:36.34	00:00:00.00	HA	900_226000133724	A3	1	1
D 2018-05-30	20:58:37.55	00:00:01.21	HA	900_226000133724	A3	4	2
D 2018-05-30	20:58:39.56	00:00:00.00	HA	900_226000133724	A3	1	1
D 2018-05-30	20:58:45.51	00:00:01.21	HA	900_226000141890	A2	4	307
D 2018-05-30	20:59:11.67	00:00:01.62	HA	900_226000141890	A2	5	61
D 2018-05-30	20:59:11.87	00:00:00.82	HA	900_226000141903	A4	3	330
D 2018-05-30	20:59:15.91	00:00:00.00	HA	900_226000141903	A4	1	7
D 2018-05-30	20:59:21.86	00:00:00.00	HA	900_226000141935	A3	1	104
D 2018-05-30	21:00:13.00	00:00:00.00	HA	900_226000141935	A3	1	126
D 2018-05-30	21:00:13.80	00:00:00.00	HA	900_226000141935	A3	1	1
D 2018-05-30	21:00:14.61	00:00:00.00	HA	900_226000141935	A3	1	1
D 2018-05-30	21:00:18.94	00:00:10.52	HA	900_226000141890	A2	27	162
D 2018-05-30	21:00:25.61	00:00:00.00	HA	900_226000141903	A4	1	172
D 2018-05-30	21:00:26.42	00:00:00.00	HA	900_226000141903	A4	1	1
D 2018-05-30	21:00:27.23	00:00:00.40	HA	900_226000141903	A4	2	1
D 2018-05-30	21:00:28.44	00:00:03.65	HA	900_226000141903	A4	10	1
D 2018-05-30	21:00:30.26	00:00:04.05	HA	900_226000141890	A2	11	1
D 2018-05-30	21:00:30.56	00:00:00.00	HA	900_226000141881	A1	1	614
D 2018-05-30	21:00:35.52	00:00:34.74	HA	900_226000141890	A2	86	1
D 2018-05-30	21:00:42.49	00:00:00.00	HA	900_226000141935	A3	1	67
D 2018-05-30	21:00:47.74	00:00:00.00	HA	900_226000141935	A3	1	12
D 2018-05-30	21:00:48.55	00:00:31.92	HA	900_226000141913	A3	79	1
D 2018-05-30	21:01:11.08	00:00:50.90	HA	900_226000141890	A2	127	1
D 2018-05-30	21:01:22.09	00:00:37.18	HA	900_226000141913	A3	93	3
D 2018-05-30	21:02:00.47	00:01:00.98	HA	900_226000141913	A3	152	2
D 2018-05-30	21:02:06.03	00:00:00.00	HA	900_226000141890	A2	1	9
D 2018-05-30	21:02:08.45	00:00:00.00	HA	900_226000141890	A2	1	5
D 2018-05-30	21:02:09.25	00:00:00.00	HA	900_226000141890	A2	1	1
D 2018-05-30	21:02:11.28	00:00:00.00	HA	900_226000141890	A2	1	4
D 2018-05-30	21:02:13.70	00:00:00.00	HA	900_226000141890	A2	1	5
D 2018-05-30	21:02:17.74	00:00:00.40	HA	900_226000141890	A2	2	9
D 2018-05-30	21:02:19.35	00:00:00.00	HA	900_226000141890	A2	1	2
D 2018-05-30	21:02:21.38	00:00:00.00	HA	900_226000141890	A2	1	4
D 2018-05-30	21:02:26.63	00:00:00.00	HA	900_226000141890	A2	1	12
D 2018-05-30	21:02:28.24	00:00:00.40	HA	900_226000141890	A2	2	3
D 2018-05-30	21:02:29.26	00:00:02.42	HA	900_226000141930	A4	7	286
D 2018-05-30	21:02:29.86	00:00:00.00	HA	900_226000141890	A2	1	2
D 2018-05-30	21:02:31.08	00:00:00.00	HA	900_226000141890	A2	1	2
D 2018-05-30	21:04:48.23	00:00:01.21	HA	900_226000141963	A4	4	338
D 2018-05-30	21:05:01.53	00:00:00.40	HA	900_226000141903	A4	2	29
D 2018-05-30	21:05:08.49	00:00:02.83	HA	900_226000141906	A1	8	684
D 2018-05-30	21:05:18.37	00:00:00.00	HA	900_226000141913	A3	1	339
D 2018-05-30	21:06:36.29	00:00:01.61	HA	900_226000133700	A1	5	210
D 2018-05-30	21:07:29.92	00:00:02.82	HA	900_226000141906	A2	8	741
D 2018-05-30	21:07:33.55	00:00:38.30	HA	900_226000141906	A2	96	1
D 2018-05-30	21:08:52.22	00:00:00.40	HA	900_226000141913	A3	2	530
D 2018-05-30	21:09:06.61	00:00:28.62	HA	900_226000133729	A2	72	135
D 2018-05-30	21:10:00.38	00:00:01.21	HA	900_226000141923	A4	4	740
D 2018-05-30	21:10:10.65	00:00:27.43	HA	900_226000133729	A2	69	87
D 2018-05-30	21:11:55.04	00:00:05.23	HA	900_226000141906	A3	14	452
D 2018-05-30	21:12:24.03	00:00:01.20	HA	900_226000141924	A3	4	58
D 2018-05-30	21:12:30.36	00:00:00.40	HA	900_226000133744	A2	2	278
D 2018-05-30	21:12:43.55	00:00:00.40	HA	900_226000141893	A1	2	907
D 2018-05-30	21:12:44.75	00:00:00.42	HA	900_226000141893	A1	2	1
D 2018-05-30	21:13:39.02	00:00:00.80	HA	900_226000141886	A4	3	539
D 2018-05-30	21:13:44.46	00:00:19.35	HA	900_226000141960	A2	49	182
D 2018-05-30	21:14:05.83	00:00:02.42	HA	900_226000141950	A2	7	4
D 2018-05-30	21:14:09.46	00:01:13.92	HA	900_226000141960	A2	184	2
D 2018-05-30	21:14:22.67	00:00:00.80	HA	900_226000141925	A1	3	241
D 2018-05-30	21:14:24.29	00:00:02.01	HA	900_226000141925	A1	6	1
D 2018-05-30	21:14:27.12	00:00:02.01	HA	900_226000141925	A1	6	1
D 2018-05-30	21:14:29.94	00:00:01.22	HA	900_226000141925	A1	4	1
D 2018-05-30	21:14:31.96	00:00:00.81	HA	900_226000141925	A1	3	1
D 2018-05-30	21:14:33.98	00:00:01.61	HA	900_226000141925	A1	5	2
D 2018-05-30	21:14:38.02	00:00:00.00	HA	900_226000141925	A1	1	5
D 2018-05-30	21:14:39.94	00:00:01.22	HA	900_226000133683	A4	4	148
D 2018-05-30	21:14:41.96	00:00:00.41	HA	900_226000133683	A4	2	1
D 2018-05-30	21:14:43.19	00:00:00.00	HA	900_226000133683	A4	1	1
D 2018-05-30	21:14:43.99	00:00:00.00	HA	900_226000133683	A4	1	1
D 2018-05-30	21:14:44.79	00:00:00.00	HA	900_226000133683	A4	1	1
D 2018-05-30	21:14:45.61	00:00:00.41	HA	900_226000133683	A4	2	1
D 2018-05-30	21:14:46.82	00:00:00.00	HA	900_226000133683	A4	1	1
D 2018-05-30	21:14:47.63	00:00:00.00	HA	900_226000133683	A4	1	1
D 2018-05-30	21:14:48.44	00:00:01.22	HA	900_226000133683	A4	4	1
D 2018-05-30	21:14:50.47	00:00:00.40	HA	900_226000133683	A4	2	1
D 2018-05-30	21:14:51.68	00:00:01.21	HA	900_226000133683	A4	4	1
D 2018-05-30	21:15:28.92	00:00:00.41	HA	900_226000141955	A1	2	125
D 2018-05-30	21:15:30.14	00:00:02.41	HA	900_226000141955	A1	7	1
D 2018-05-30	21:15:34.96	00:00:02.43	HA	900_226000141955	A1	7	5
D 2018-05-30	21:15:38.20	00:00:00.00	HA	900_226000141955	A1	1	1
D 2018-05-30	21:15:48.97	00:00:46.79	HA	900_226000141971	A4	117	138
D 2018-05-30	21:16:26.28	00:00:00.00	HA	900_226000141958	A2	1	155
D 2018-05-30	21:16:43.01	00:00:00.00	HA	900_226000141971	A4	1	17
D 2018-05-30	21:16:43.81	00:00:00.41	HA	900_226000141971	A4	2	1
D 2018-05-30	21:16:45.02	00:00:00.41	HA	900_226000141971	A4	2	1
D 2018-05-30	21:16:46.24	00:00:01.21	HA	900_226000141971	A4	4	1
D 2018-05-30	21:16:49.65	00:00:00.00	HA	900_226000141971	A4	1	2
D 2018-05-30	21:16:50.27	00:00:00.00	HA	900_226000141971	A4	1	3
D 2018-05-30	21:16:51.87	00:00:00.00	HA	900_226000141971	A4	1	3
D 2018-05-30	21:16:53.09	00:00:00.00	HA	900_226000141971	A4	1	2
D 2018-05-30	21:16:53.89	00:00:00.00	HA	900_226000141971	A4	1	1
D 2018-05-30	21:16:54.70	00:00:00.00	HA	900_226000141971	A4	1	1
D 2018-05-30	21:16:56.72	00:00:00.00	HA	900_226000141971	A4	1	4
D 2018-05-30	21:16:58.33	00:00:15.76	HA	900_226000141971	A4	40	3
D 2018-05-30	21:17:15.30	00:00:00.00	HA	900_226000141971	A4	1	2
D 2018-05-30	21:17:36.75	00:00:00.41	HA	900_226000141901	A1	2	293
D 2018-05-30	21:17:41.58	00:00:07.26	HA	900_226000141907	A1	19	10
D 2018-05-30	21:17:50.85	00:00:00.41	HA	900_226000133729	A1	2	4
D 2018-05-30	21:18:08.99	00:00:00.00	HA	900_226000141894	A1	1	43
D 2018-05-30	21:18:17.86	00:00:00.00	HA	900_226000141894	A1	1	21
D 2018-05-30	21:18:20.68	00:00:00.00	HA	900_226000141894	A1	1	6
D 2018-05-30	21:18:22.29	00:00:00.00	HA	900_226000141894	A1	1	3
D 2018-05-30	21:18:27.93	00:00:00.41	HA	900_226000141894	A1	2	13
D 2018-05-30	21:18:29.55	00:00:00.00	HA	900_226000141894	A1	1	2
D 2018-05-30	21:18:47.78	00:00:01.61	HA	900_226000141958	A2	5	350
D 2018-05-30	21:18:50.21	00:00:56.64	HA	900_226000141958	A2	141	1
D 2018-05-30	21:18:56.06	00:00:01.22	HA	900_226000141956	A4	4	249
D 2018-05-30	21:19:01.31	00:00:28.33	HA	900_226000141956	A4	71	9
D 2018-05-30	21:19:30.45	00:00:16.20	HA	900_226000141956	A4	41	1
D 2018-05-30	21:19:32.37	00:00:00.41	HA	900_226000141886	A3	2	1058
D 2018-05-30	21:19:36.23	00:00:02.83	HA	900_226000141894	A1	8	164
D 2018-05-30	21:19:41.09	00:00:00.40	HA	900_226000141894	A1	2	4
D 2018-05-30	21:19:53.01	00:00:00.00	HA	900_226000141899	A3	1	49
D 2018-05-30	21:19:53.81	00:00:17.37	HA	900_226000141899	A3	44	1
D 2018-05-30	21:19:58.85	00:00:00.41	HA	900_226000141950	A1	2	42
[truncated: 21,748 more rows]
[truncated: 1 more columns]
